# Supplementary material for: Bis(propane-1,3-diaminium) hexa­fluoridoferrate(III) fluoride trihydrate
Source: Acta Crystallogr Sect E Struct Rep Online. 2010 May 22;66(Pt 6):m702–3. doi: 10.1107/S1600536810018039 (PMC2979354; doi:10.1107/S1600536810018039)
Supplement: Supplementary file 1 [file e-66-0m702-sup1.cif]

##############################################################################
###                                                                        ###
###        Electronic paper (Acta Crystallographica Section E)             ###
###                                                                        ###
##############################################################################
#                                                                            #
# This CIF contains the data in a paper accepted for publication in Acta     #
# Crystallographica Section E. It conforms to the requirements of Notes      #
# for Authors for Section E, and has been peer reviewed under the auspices   #
# of the IUCr Commission on Journals.                                        #
#                                                                            #
# Full details of the Crystallographic Information File format               #
# are given in the paper "The Crystallographic Information File (CIF):       #
# a New Standard Archive File for Crystallography" by S. R. Hall, F. H.      #
# Allen and I. D. Brown [Acta Cryst. (1991), A47, 655-685].                  #
#                                                                            #
# The current version of the core CIF dictionary is obtainable from          #
# ftp://ftp.iucr.org/pub/cif_core.dic. The current version number is 2.4.    #
#                                                                            #
# Software is freely available for graphical display of the structure(s) in  #
# this CIF.  For information consult the CIF home page http://www.iucr.org/  #
# cif/home.html                                                              #
#                                                                            #
# This file may be used for bona fide research purposes within the           #
# scientific community so long as proper attribution is given to the journal # 
# article from which it was obtained.                                        #
#                                                                            #
##############################################################################
                                             
data_global
_audit_creation_method     'form.cif (version 2.0)'
_journal_data_validation_number     ?
_journal_date_recd_electronic     2010-04-06
_journal_date_accepted     2010-05-15
_journal_name_full     'Acta Crystallographica, Section E'
_journal_year     2010
_journal_volume     66
_journal_issue      6
_journal_page_first     m702
_journal_page_last     m703
_journal_paper_category     QM
_journal_coeditor_code     ZS2036
_publ_contact_author_name     'Amor BEN ALI'
_publ_contact_author_address
;
Unit\'e de Recherche 99/UR12-30, Facult\'e des Sciences de Bizerte,
7021 Jarzouna, Tunisia
;
_publ_contact_author_email     'amor.benali@fsb.rnu.tn'
_publ_contact_author_fax     '(216) 72 59 05 66'
_publ_contact_author_phone     '(216) 98 91 56 75'
_publ_section_title
;
Bis(propane-1,3-diaminium) hexafluoridoferrate(III) fluoride trihydrate
;
loop_
    _publ_author_name
    _publ_author_address
    'Aymen Zouaghi'
;
Unit\'e de Recherche 99/UR12-30, Facult\'e des Sciences de Bizerte,
7021 Jarzouna, Tunisia
;
    'Amor BenAli'
;
Unit\'e de Recherche 99/UR12-30, Facult\'e des Sciences de Bizerte,
7021 Jarzouna, Tunisia
;
    'Vincent Maisonneuve'
;
Laboratoire des Oxydes et Fluorures - UMR 6010 CNRS,
Institut de Recherche en Ing\'enierie Mol\'eculaire et Mat\'eriaux
Fonctionnels,
IRIM2F FR CNRS 2775, Facult\'e des Sciences et Techniques,
Universit\'e du Maine, Avenue Olivier Messiaen, 72085 LE MANS Cedex 9,
France
;
    'Marc Leblanc'
;
Laboratoire des Oxydes et Fluorures - UMR 6010 CNRS,
Institut de Recherche en Ing\'enierie Mol\'eculaire et Mat\'eriaux
Fonctionnels,
IRIM2F FR CNRS 2775, Facult\'e des Sciences et Techniques,
Universit\'e du Maine, Avenue Olivier Messiaen, 72085 LE MANS Cedex 9,
France
;
_publ_section_synopsis     .
data_I
_audit_creation_method     SHELXL97
_chemical_name_systematic
;
Bis(propane-1,3-diaminium) hexafluoridoferrate(III) fluoride trihydrate
;
_chemical_name_common     ?
_chemical_formula_moiety     '2(C3 H12 N2 2+), F6 Fe 3-, F -, 3(H2 O)'
_chemical_formula_sum     'C6 H30 F7 Fe N4 O3'
_chemical_formula_iupac     '(C3 H12 N2)2 [Fe F6] F, 3H2 O'
_chemical_formula_weight     395.18
_chemical_melting_point     ?
_symmetry_cell_setting     'triclinic'
_symmetry_space_group_name_H-M     'P -1'
_symmetry_space_group_name_Hall     '-P 1'
loop_
    _symmetry_equiv_pos_site_id
    _symmetry_equiv_pos_as_xyz
    1 x,y,z
    2 -x,-y,-z
_cell_length_a     9.8440(10)
_cell_length_b     9.8470(10)
_cell_length_c     10.7740(8)
_cell_angle_alpha     106.959(7)
_cell_angle_beta     95.379(6)
_cell_angle_gamma     118.914(9)
_cell_volume     839.35(17)
_cell_formula_units_Z     2
_cell_measurement_reflns_used     24
_cell_measurement_theta_min     5
_cell_measurement_theta_max     20
_cell_measurement_temperature     295(2)
_exptl_crystal_description     'parallelepiped'
_exptl_crystal_colour     'colorless'
_exptl_crystal_size_max     0.32
_exptl_crystal_size_mid     0.07
_exptl_crystal_size_min     0.07
_exptl_crystal_density_diffrn     1.564
_exptl_crystal_density_meas     ?
_exptl_crystal_density_method     'not measured'
_exptl_crystal_F_000     414
_exptl_absorpt_coefficient_mu     0.980
_exptl_absorpt_correction_type     'none'
_exptl_absorpt_process_details     ?
_exptl_absorpt_correction_T_min     ?
_exptl_absorpt_correction_T_max     ?
_exptl_special_details
;
;
_diffrn_ambient_temperature     295(2)
_diffrn_radiation_type     MoK\a
_diffrn_radiation_wavelength     0.71073
_diffrn_radiation_source     'fine-focus sealed tube'
_diffrn_radiation_monochromator     graphite
_diffrn_measurement_device_type     'SIEMENS AED2 diffractometer'
_diffrn_measurement_method     '2\q/\w scans'
_diffrn_detector_area_resol_mean     ?
_diffrn_reflns_number     2920
_diffrn_reflns_av_R_equivalents     0.0000
_diffrn_reflns_av_sigmaI/netI     0.0143
_diffrn_reflns_theta_min     2.06
_diffrn_reflns_theta_max     25.0
_diffrn_reflns_theta_full     25.0
_diffrn_measured_fraction_theta_max     0.989
_diffrn_measured_fraction_theta_full     0.989
_diffrn_reflns_limit_h_min     -11
_diffrn_reflns_limit_h_max     11
_diffrn_reflns_limit_k_min     -10
_diffrn_reflns_limit_k_max     11
_diffrn_reflns_limit_l_min     -12
_diffrn_reflns_limit_l_max     0
_diffrn_standards_number     3
_diffrn_standards_interval_count     ?
_diffrn_standards_interval_time     120
_diffrn_standards_decay_%     4
_refine_special_details
;
Refinement of <i>F</i>^2^ against ALL reflections. The weighted <i>R</i>-factor
wR and goodness of fit <i>S</i> are based on <i>F</i>^2^, conventional
<i>R</i>-factors <i>R</i> are based on <i>F</i>, with <i>F</i> set to zero for
negative <i>F</i>^2^. The threshold expression of <i>F</i>^2^ >
\s(<i>F</i>^2^) is used only for calculating <i>R</i>-factors(gt) etc. and is
not relevant to the choice of reflections for refinement. <i>R</i>-factors
based on <i>F</i>^2^ are statistically about twice as large as those based on
<i>F</i>, and <i>R</i>- factors based on ALL data will be even larger.
;
_reflns_number_total     2920
_reflns_number_gt     2599
_reflns_threshold_expression     'I>2\s(I)'
_refine_ls_structure_factor_coef     Fsqd
_refine_ls_matrix_type     full
_refine_ls_R_factor_all     0.0381
_refine_ls_R_factor_gt     0.0312
_refine_ls_wR_factor_gt     0.0854
_refine_ls_wR_factor_ref     0.0933
_refine_ls_goodness_of_fit_ref     1.141
_refine_ls_restrained_S_all     1.141
_refine_ls_number_reflns     2920
_refine_ls_number_parameters     219
_refine_ls_number_restraints     0
_refine_ls_hydrogen_treatment     mixed
_refine_ls_weighting_scheme     calc
_refine_ls_weighting_details
         'calc w=1/[\s^2^(Fo^2^)+(0.0485P)^2^+0.4679P] where P=(Fo^2^+2Fc^2^)/3'
_atom_sites_solution_hydrogens     geom
_atom_sites_solution_primary     direct
_atom_sites_solution_secondary     difmap
_refine_ls_shift/su_max     0.000
_refine_ls_shift/su_mean     0.000
_refine_diff_density_max     0.417
_refine_diff_density_min     -0.346
_refine_ls_extinction_method     none
_refine_ls_extinction_coef     ?
loop_
    _atom_type_symbol
    _atom_type_description
    _atom_type_scat_dispersion_real
    _atom_type_scat_dispersion_imag
    _atom_type_scat_source
    'C' 'C' 0.0033 0.0016
                         'International Tables Vol C Tables 4.2.6.8 and 6.1.1.4'
    'H' 'H' 0.0000 0.0000
                         'International Tables Vol C Tables 4.2.6.8 and 6.1.1.4'
    'N' 'N' 0.0061 0.0033
                         'International Tables Vol C Tables 4.2.6.8 and 6.1.1.4'
    'O' 'O' 0.0106 0.0060
                         'International Tables Vol C Tables 4.2.6.8 and 6.1.1.4'
    'F' 'F' 0.0171 0.0103
                         'International Tables Vol C Tables 4.2.6.8 and 6.1.1.4'
    'Fe' 'Fe' 0.3010 0.8450
                         'International Tables Vol C Tables 4.2.6.8 and 6.1.1.4'
_computing_data_collection     '<i>STADI4</i> (Stoe & Cie, 1998)'
_computing_cell_refinement     '<i>STADI4</i> (Stoe & Cie, 1998)'
_computing_data_reduction     '<i>X-RED</i> (Stoe & Cie, 1998)'
_computing_structure_solution     '<i>SHELXS97</i> (Sheldrick, 2008)'
_computing_structure_refinement
        '<i>SHELXL97</i> (Sheldrick, 2008) within <i>WinGX</i> (Farrugia, 1999)'
_computing_molecular_graphics
 '<i>DIAMOND</i> (Brandenburg & Putz, 2004) and <i>ORTEP-3</i> (Farrugia, 1997)'
_computing_publication_material
                                   '<i>enCIFer</i> (Allen <i>et al.</i>,  2004)'
loop_
    _atom_site_type_symbol
    _atom_site_label
    _atom_site_fract_x
    _atom_site_fract_y
    _atom_site_fract_z
    _atom_site_U_iso_or_equiv
    _atom_site_adp_type
    _atom_site_calc_flag
    _atom_site_refinement_flags
    _atom_site_occupancy
    _atom_site_disorder_assembly
    _atom_site_disorder_group
    Fe Fe 0.84562(4) 0.12759(4) 0.22030(3) 0.02722(13) Uani d . 1 . .
    F F1 0.7789(3) -0.0409(2) 0.04636(19) 0.0734(6) Uani d . 1 . .
    F F2 0.9740(2) 0.29714(19) 0.15238(16) 0.0467(4) Uani d . 1 . .
    F F3 0.66528(18) 0.1495(2) 0.16599(17) 0.0479(4) Uani d . 1 . .
    F F4 0.7093(2) -0.0330(2) 0.28815(18) 0.0582(5) Uani d . 1 . .
    F F5 0.91998(19) 0.30634(19) 0.39249(15) 0.0460(4) Uani d . 1 . .
    F F6 1.0227(2) 0.1036(2) 0.2722(2) 0.0582(5) Uani d . 1 . .
    F F7 0.79472(17) 0.17081(17) 0.74186(14) 0.0363(3) Uani d . 1 . .
    C C1 0.6954(3) 0.3991(3) 0.6071(2) 0.0330(5) Uani d . 1 . .
    H H1D 0.7029 0.4645 0.5530 0.0476(17) Uiso calc R 1 . .
    H H1E 0.6899 0.4560 0.6948 0.0476(17) Uiso calc R 1 . .
    C C2 0.5420(3) 0.2254(3) 0.5389(3) 0.0327(5) Uani d . 1 . .
    H H2D 0.5468 0.1674 0.4512 0.0476(17) Uiso calc R 1 . .
    H H2E 0.5322 0.1600 0.5935 0.0476(17) Uiso calc R 1 . .
    C C3 0.3974(3) 0.2417(3) 0.5219(3) 0.0371(6) Uani d . 1 . .
    H H3D 0.4063 0.3203 0.6061 0.0476(17) Uiso calc R 1 . .
    H H3E 0.3969 0.2869 0.4531 0.0476(17) Uiso calc R 1 . .
    C C4 0.6160(3) 0.3197(3) 0.9521(3) 0.0371(6) Uani d . 1 . .
    H H4D 0.5557 0.3222 1.0181 0.0476(17) Uiso calc R 1 . .
    H H4E 0.5624 0.3215 0.8729 0.0476(17) Uiso calc R 1 . .
    C C5 0.7874(3) 0.4733(3) 1.0111(3) 0.0336(5) Uani d . 1 . .
    H H5D 0.8430 0.4677 1.0868 0.0476(17) Uiso calc R 1 . .
    H H5E 0.8456 0.4743 0.9431 0.0476(17) Uiso calc R 1 . .
    C C6 0.7863(3) 0.6330(3) 1.0579(3) 0.0368(6) Uani d . 1 . .
    H H6D 0.7111 0.6271 0.9884 0.0476(17) Uiso calc R 1 . .
    H H6E 0.7498 0.6438 1.1388 0.0476(17) Uiso calc R 1 . .
    N N1 0.8414(2) 0.3911(2) 0.6246(2) 0.0318(4) Uani d . 1 . .
    H H1A 0.8289 0.3195 0.6639 0.0476(17) Uiso calc R 1 . .
    H H1B 0.9268 0.4928 0.6762 0.0476(17) Uiso calc R 1 . .
    H H1C 0.8567 0.3562 0.5442 0.0476(17) Uiso calc R 1 . .
    N N2 0.2431(2) 0.0780(3) 0.4826(2) 0.0368(5) Uani d . 1 . .
    H H2A 0.2398 0.0399 0.5484 0.0476(17) Uiso calc R 1 . .
    H H2B 0.2363 0.0043 0.4069 0.0476(17) Uiso calc R 1 . .
    H H2C 0.1607 0.0915 0.4689 0.0476(17) Uiso calc R 1 . .
    N N3 0.6179(3) 0.1637(3) 0.9144(2) 0.0393(5) Uani d . 1 . .
    H H3A 0.5179 0.0751 0.8720 0.0476(17) Uiso calc R 1 . .
    H H3B 0.6561 0.1562 0.9887 0.0476(17) Uiso calc R 1 . .
    H H3C 0.6809 0.1661 0.8599 0.0476(17) Uiso calc R 1 . .
    N N4 0.9502(3) 0.7830(2) 1.0873(2) 0.0347(5) Uani d . 1 . .
    H H4A 1.0194 0.7879 1.1504 0.0476(17) Uiso calc R 1 . .
    H H4B 0.9471 0.8756 1.1168 0.0476(17) Uiso calc R 1 . .
    H H4C 0.9820 0.7753 1.0123 0.0476(17) Uiso calc R 1 . .
    O O1W 1.0878(3) 0.2596(3) 0.5849(3) 0.0568(6) Uani d . 1 . .
    O O2W 0.6945(3) 0.7508(4) 0.7980(3) 0.0660(7) Uani d . 1 . .
    O O3W 0.6382(3) 0.4155(3) 0.2944(3) 0.0590(6) Uani d D 1 . .
    H H11 1.046(6) 0.265(6) 0.526(5) 0.095(18) Uiso d . 1 . .
    H H12 1.168(5) 0.352(5) 0.625(4) 0.067(12) Uiso d . 1 . .
    H H21 0.717(5) 0.829(5) 0.858(4) 0.063(12) Uiso d . 1 . .
    H H22 0.772(5) 0.782(5) 0.776(4) 0.064(12) Uiso d . 1 . .
    H H31 0.649(5) 0.330(4) 0.265(4) 0.075(12) Uiso d D 1 . .
    H H32 0.550(5) 0.373(5) 0.277(4) 0.054(11) Uiso d . 1 . .
loop_
    _atom_site_aniso_label
    _atom_site_aniso_U_11
    _atom_site_aniso_U_22
    _atom_site_aniso_U_33
    _atom_site_aniso_U_12
    _atom_site_aniso_U_13
    _atom_site_aniso_U_23
    Fe 0.02654(19) 0.02225(19) 0.02768(19) 0.00942(14) 0.01073(14) 0.00871(14)
    F1 0.0992(16) 0.0461(10) 0.0417(10) 0.0295(11) 0.0150(10) -0.0069(8)
    F2 0.0495(9) 0.0373(8) 0.0437(9) 0.0118(7) 0.0234(7) 0.0211(7)
    F3 0.0338(8) 0.0473(9) 0.0622(10) 0.0206(7) 0.0079(7) 0.0244(8)
    F4 0.0472(10) 0.0500(10) 0.0602(10) 0.0053(8) 0.0147(8) 0.0373(9)
    F5 0.0473(9) 0.0379(8) 0.0333(8) 0.0151(7) 0.0146(7) 0.0019(6)
    F6 0.0478(10) 0.0597(11) 0.0797(13) 0.0361(9) 0.0190(9) 0.0295(10)
    F7 0.0372(8) 0.0356(7) 0.0377(8) 0.0180(6) 0.0152(6) 0.0176(6)
    C1 0.0341(13) 0.0253(11) 0.0363(13) 0.0133(10) 0.0121(10) 0.0119(10)
    C2 0.0322(13) 0.0263(12) 0.0356(13) 0.0135(10) 0.0113(10) 0.0103(10)
    C3 0.0329(13) 0.0285(12) 0.0463(15) 0.0130(11) 0.0113(11) 0.0161(11)
    C4 0.0283(12) 0.0379(14) 0.0374(13) 0.0118(11) 0.0116(10) 0.0150(11)
    C5 0.0281(12) 0.0323(13) 0.0375(13) 0.0134(11) 0.0099(10) 0.0146(11)
    C6 0.0327(13) 0.0388(14) 0.0419(14) 0.0190(11) 0.0154(11) 0.0181(11)
    N1 0.0287(10) 0.0243(10) 0.0363(11) 0.0094(8) 0.0116(8) 0.0123(8)
    N2 0.0306(11) 0.0338(11) 0.0416(12) 0.0155(9) 0.0113(9) 0.0122(9)
    N3 0.0316(11) 0.0329(11) 0.0376(11) 0.0054(9) 0.0138(9) 0.0137(9)
    N4 0.0370(11) 0.0281(10) 0.0380(11) 0.0173(9) 0.0120(9) 0.0112(9)
    O1W 0.0420(13) 0.0576(15) 0.0708(16) 0.0241(12) 0.0092(11) 0.0318(13)
    O2W 0.0440(14) 0.0710(17) 0.0466(13) 0.0213(12) 0.0098(11) -0.0055(13)
    O3W 0.0513(15) 0.0470(13) 0.0641(15) 0.0233(12) 0.0159(12) 0.0085(11)
_geom_special_details
;
 All esds (except the esd in the dihedral angle between two l.s. planes)
 are estimated using the full covariance matrix.  The cell esds are taken
 into account individually in the estimation of esds in distances, angles
 and torsion angles; correlations between esds in cell parameters are only
 used when they are defined by crystal symmetry.  An approximate (isotropic)
 treatment of cell esds is used for estimating esds involving l.s. planes.
;
loop_
    _geom_bond_atom_site_label_1
    _geom_bond_atom_site_label_2
    _geom_bond_site_symmetry_2
    _geom_bond_distance
    _geom_bond_publ_flag
    Fe F1 . 1.8968(17) ?
    Fe F4 . 1.9083(15) ?
    Fe F5 . 1.9157(14) ?
    Fe F6 . 1.9234(17) ?
    Fe F2 . 1.9405(14) ?
    Fe F3 . 1.9468(15) ?
    C1 N1 . 1.475(3) ?
    C1 C2 . 1.519(3) ?
    C1 H1D . 0.9700 ?
    C1 H1E . 0.9700 ?
    C2 C3 . 1.508(3) ?
    C2 H2D . 0.9700 ?
    C2 H2E . 0.9700 ?
    C3 N2 . 1.483(3) ?
    C3 H3D . 0.9700 ?
    C3 H3E . 0.9700 ?
    C4 N3 . 1.480(3) ?
    C4 C5 . 1.520(3) ?
    C4 H4D . 0.9700 ?
    C4 H4E . 0.9700 ?
    C5 C6 . 1.511(3) ?
    C5 H5D . 0.9700 ?
    C5 H5E . 0.9700 ?
    C6 N4 . 1.487(3) ?
    C6 H6D . 0.9700 ?
    C6 H6E . 0.9700 ?
    N1 H1A . 0.8900 ?
    N1 H1B . 0.8900 ?
    N1 H1C . 0.8900 ?
    N2 H2A . 0.8900 ?
    N2 H2B . 0.8900 ?
    N2 H2C . 0.8900 ?
    N3 H3A . 0.8900 ?
    N3 H3B . 0.8900 ?
    N3 H3C . 0.8900 ?
    N4 H4A . 0.8900 ?
    N4 H4B . 0.8900 ?
    N4 H4C . 0.8900 ?
    O1W H11 . 0.75(5) ?
    O1W H12 . 0.81(4) ?
    O2W H21 . 0.76(4) ?
    O2W H22 . 0.76(4) ?
    O3W H31 . 0.87(4) ?
    O3W H32 . 0.73(4) ?
loop_
    _geom_angle_atom_site_label_1
    _geom_angle_atom_site_label_2
    _geom_angle_atom_site_label_3
    _geom_angle_site_symmetry_1
    _geom_angle_site_symmetry_3
    _geom_angle
    _geom_angle_publ_flag
    F1 Fe F4 . . 92.30(9) ?
    F1 Fe F5 . . 177.01(8) ?
    F4 Fe F5 . . 90.69(8) ?
    F1 Fe F6 . . 89.93(10) ?
    F4 Fe F6 . . 91.86(8) ?
    F5 Fe F6 . . 90.04(8) ?
    F1 Fe F2 . . 89.21(8) ?
    F4 Fe F2 . . 175.81(8) ?
    F5 Fe F2 . . 87.80(7) ?
    F6 Fe F2 . . 92.04(8) ?
    F1 Fe F3 . . 89.45(9) ?
    F4 Fe F3 . . 88.01(8) ?
    F5 Fe F3 . . 90.59(7) ?
    F6 Fe F3 . . 179.36(8) ?
    F2 Fe F3 . . 88.10(7) ?
    N1 C1 C2 . . 112.05(19) ?
    N1 C1 H1D . . 109.2 ?
    C2 C1 H1D . . 109.2 ?
    N1 C1 H1E . . 109.2 ?
    C2 C1 H1E . . 109.2 ?
    H1D C1 H1E . . 107.9 ?
    C3 C2 C1 . . 109.6(2) ?
    C3 C2 H2D . . 109.7 ?
    C1 C2 H2D . . 109.7 ?
    C3 C2 H2E . . 109.7 ?
    C1 C2 H2E . . 109.7 ?
    H2D C2 H2E . . 108.2 ?
    N2 C3 C2 . . 112.1(2) ?
    N2 C3 H3D . . 109.2 ?
    C2 C3 H3D . . 109.2 ?
    N2 C3 H3E . . 109.2 ?
    C2 C3 H3E . . 109.2 ?
    H3D C3 H3E . . 107.9 ?
    N3 C4 C5 . . 110.4(2) ?
    N3 C4 H4D . . 109.6 ?
    C5 C4 H4D . . 109.6 ?
    N3 C4 H4E . . 109.6 ?
    C5 C4 H4E . . 109.6 ?
    H4D C4 H4E . . 108.1 ?
    C6 C5 C4 . . 110.7(2) ?
    C6 C5 H5D . . 109.5 ?
    C4 C5 H5D . . 109.5 ?
    C6 C5 H5E . . 109.5 ?
    C4 C5 H5E . . 109.5 ?
    H5D C5 H5E . . 108.1 ?
    N4 C6 C5 . . 111.1(2) ?
    N4 C6 H6D . . 109.4 ?
    C5 C6 H6D . . 109.4 ?
    N4 C6 H6E . . 109.4 ?
    C5 C6 H6E . . 109.4 ?
    H6D C6 H6E . . 108.0 ?
    C1 N1 H1A . . 109.5 ?
    C1 N1 H1B . . 109.5 ?
    H1A N1 H1B . . 109.5 ?
    C1 N1 H1C . . 109.5 ?
    H1A N1 H1C . . 109.5 ?
    H1B N1 H1C . . 109.5 ?
    C3 N2 H2A . . 109.5 ?
    C3 N2 H2B . . 109.5 ?
    H2A N2 H2B . . 109.5 ?
    C3 N2 H2C . . 109.5 ?
    H2A N2 H2C . . 109.5 ?
    H2B N2 H2C . . 109.5 ?
    C4 N3 H3A . . 109.5 ?
    C4 N3 H3B . . 109.5 ?
    H3A N3 H3B . . 109.5 ?
    C4 N3 H3C . . 109.5 ?
    H3A N3 H3C . . 109.5 ?
    H3B N3 H3C . . 109.5 ?
    C6 N4 H4A . . 109.5 ?
    C6 N4 H4B . . 109.5 ?
    H4A N4 H4B . . 109.5 ?
    C6 N4 H4C . . 109.5 ?
    H4A N4 H4C . . 109.5 ?
    H4B N4 H4C . . 109.5 ?
    H11 O1W H12 . . 106(5) ?
    H21 O2W H22 . . 101(4) ?
    H31 O3W H32 . . 100(4) ?
loop_
    _geom_hbond_atom_site_label_D
    _geom_hbond_atom_site_label_H
    _geom_hbond_atom_site_label_A
    _geom_hbond_site_symmetry_A
    _geom_hbond_distance_DH
    _geom_hbond_distance_HA
    _geom_hbond_distance_DA
    _geom_hbond_angle_DHA
    N1 H1B F2 2_766 0.89 2.03 2.826(3) 148.2
    N1 H1B F5 2_766 0.89 2.22 2.839(3) 126.6
    N2 H2A F4 2_656 0.89 1.82 2.672(3) 160.9
    N2 H2B F7 2_656 0.89 1.85 2.735(3) 172.3
    N2 H2C O1W 1_455 0.89 2.22 2.926(3) 136.0
    N2 H2C F6 1_455 0.89 2.47 3.139(3) 132.0
    N3 H3A F3 2_656 0.89 1.95 2.777(3) 154.6
    N3 H3A F4 2_656 0.89 2.47 3.135(3) 131.6
    N3 H3B F3 1_556 0.89 1.93 2.762(3) 155.9
    N4 H4A F7 2_767 0.89 1.86 2.728(3) 163.9
    N4 H4B F6 1_566 0.89 2.09 2.886(3) 148.9
    N4 H4B F1 1_566 0.89 2.33 3.029(3) 135.2
    O1W H12 O3W 2_766 0.81(4) 1.99(4) 2.787(4) 173(4)
    O2W H21 F1 1_566 0.76(4) 1.91(4) 2.606(3) 153(4)
    O2W H22 F6 2_766 0.76(4) 1.99(4) 2.747(3) 171(4)
    O3W H32 O2W 2_666 0.73(4) 2.04(4) 2.766(4) 173(4)
