# Supplementary material for: Bis(propane-1,3-diaminium) hexa­fluoridoferrate(III) fluoride trihydrate
Source: Acta Crystallogr Sect E Struct Rep Online. 2010 May 22;66(Pt 6):m702–3. doi: 10.1107/S1600536810018039 (PMC2979354; doi:10.1107/S1600536810018039)
Supplement: Supplementary file 2 [file e-66-0m702-Isup2.hkl]

# 
# h,k,l, Fc-squared, Fo-squared, sigma(Fo-squared) and status flag 
# 
data_I
_shelx_title '    absd06-22' 
_shelx_refln_list_code          4 
_shelx_F_calc_maximum      130.82 
_exptl_crystal_F_000       414.00 
_reflns_d_resolution_high  0.8409 
 
loop_ 
 _symmetry_equiv_pos_as_xyz 
 'x, y, z' 
 '-x, -y, -z' 
 
_cell_length_a     9.8440 
_cell_length_b     9.8470 
_cell_length_c    10.7740 
_cell_angle_alpha 106.959 
_cell_angle_beta   95.379 
_cell_angle_gamma 118.914 
 
_shelx_F_squared_multiplier     1.000 
 
loop_ 
 _refln_index_h 
 _refln_index_k 
 _refln_index_l 
 _refln_F_squared_calc 
 _refln_F_squared_meas 
 _refln_F_squared_sigma 
 _refln_observed_status 
   1   0   0     2598.68     2753.04     19.72 o 
   2   0   0     2750.45     2981.63      9.36 o 
   3   0   0       44.13       55.52      2.12 o 
   4   0   0      209.48      205.87      3.58 o 
   5   0   0      279.95      292.16      4.70 o 
   6   0   0      486.02      452.50      6.39 o 
   7   0   0       29.35       32.04      2.52 o 
   8   0   0       10.53        8.85      2.16 o 
   9   0   0       78.97       90.73      4.38 o 
 -10   1   0       12.73       16.91      2.67 o 
  -9   1   0      218.02      220.00      5.75 o 
  -8   1   0        6.05        4.14      2.38 o 
  -7   1   0        0.13       -4.26      2.13 o 
  -6   1   0      235.36      237.19      4.55 o 
  -5   1   0     1960.68     2032.16     11.13 o 
  -4   1   0     2165.15     2349.74     10.56 o 
  -3   1   0     1804.24     1743.25      7.81 o 
  -2   1   0      834.75      921.04      4.62 o 
  -1   1   0      870.02      891.55      3.49 o 
   0   1   0     2591.10     2741.75     20.20 o 
   1   1   0     3695.37     3894.31     10.80 o 
   2   1   0      197.76      205.15      3.09 o 
   3   1   0      153.63      188.70      3.36 o 
   4   1   0      333.91      341.26      4.78 o 
   5   1   0      852.60      938.68      8.62 o 
   6   1   0       74.29       63.66      3.33 o 
   7   1   0      553.11      559.96      8.16 o 
   8   1   0       64.66       63.24      3.74 o 
   9   1   0        7.69       -0.20      2.88 o 
 -10   2   0        0.34        3.61      2.54 o 
  -9   2   0        0.34        3.93      1.96 o 
  -8   2   0       16.87       18.85      2.13 o 
  -7   2   0       15.74       16.27      1.94 o 
  -6   2   0      362.78      351.74      5.17 o 
  -5   2   0     2360.30     2223.90     11.35 o 
  -4   2   0     5069.21     5338.98     16.67 o 
  -3   2   0      301.46      261.32      3.29 o 
  -2   2   0     7726.12     7372.63     46.87 o 
  -1   2   0      460.07      502.31      3.57 o 
   0   2   0     2662.02     2764.88      9.16 o 
   1   2   0        2.02        5.45      1.38 o 
   2   2   0      846.16     1078.06      7.17 o 
   3   2   0      224.18      222.61      3.91 o 
   4   2   0      322.81      306.33      5.03 o 
   5   2   0      884.48      906.97      9.10 o 
   6   2   0       20.01       18.91      2.33 o 
   7   2   0       95.54       93.65      4.22 o 
   8   2   0       38.21       39.04      3.16 o 
 -11   3   0      124.48      110.31      5.00 o 
 -10   3   0      241.42      231.45      6.20 o 
  -9   3   0       20.95       16.23      2.28 o 
  -8   3   0      108.61      100.99      3.77 o 
  -7   3   0      169.78      180.21      4.23 o 
  -6   3   0      289.95      293.28      4.72 o 
  -5   3   0     1764.79     1697.32      9.87 o 
  -4   3   0      505.66      397.24      4.49 o 
  -3   3   0       66.24       65.58      2.26 o 
  -2   3   0       26.19       38.95      2.01 o 
  -1   3   0     1338.25     1329.51      6.99 o 
   0   3   0      441.65      468.56      4.61 o 
   1   3   0      849.51      954.46      6.97 o 
   2   3   0      250.00      237.00      4.09 o 
   3   3   0     1267.95     1328.70      9.91 o 
   4   3   0      141.01      155.79      4.12 o 
   5   3   0     1317.04     1310.11     11.84 o 
   6   3   0      436.63      424.15      7.52 o 
   7   3   0        2.59        8.20      2.33 o 
 -11   4   0       23.85       28.81      2.87 o 
 -10   4   0      361.31      351.97      7.17 o 
  -9   4   0       90.74       81.04      3.71 o 
  -8   4   0      257.45      258.78      5.41 o 
  -7   4   0      189.61      206.99      4.48 o 
  -6   4   0     1859.78     1941.76     11.68 o 
  -5   4   0      978.45      972.78      7.71 o 
  -4   4   0      152.77      117.68      2.97 o 
  -3   4   0       55.36       88.68      2.61 o 
  -1   4   0     1538.42     1684.25      9.19 o 
   0   4   0     1050.32     1015.18      7.58 o 
   1   4   0     2570.54     2651.13     13.30 o 
   2   4   0      727.75      787.29      7.83 o 
   3   4   0     1759.94     1736.72     12.54 o 
   4   4   0      789.11      805.80      9.38 o 
   5   4   0       11.98       12.77      2.22 o 
   6   4   0      304.20      303.04      6.90 o 
 -11   5   0       41.81       41.39      3.03 o 
 -10   5   0        5.46        3.42      2.48 o 
  -9   5   0       36.22       39.03      3.09 o 
  -8   5   0       20.68       21.55      2.14 o 
  -7   5   0       51.05       56.24      2.84 o 
  -6   5   0       79.83       70.07      2.90 o 
  -5   5   0      780.44      837.90      7.52 o 
  -4   5   0       23.08       18.32      1.62 o 
  -3   5   0      262.79      267.41      4.20 o 
  -2   5   0       53.54       63.58      2.49 o 
  -1   5   0      518.38      519.05      5.97 o 
   0   5   0      225.84      209.03      4.19 o 
   1   5   0     4945.91     4902.81     20.25 o 
   2   5   0      366.92      362.74      6.13 o 
   3   5   0        7.89        6.43      2.04 o 
   4   5   0       42.17       45.08      3.30 o 
   5   5   0       80.07       70.88      4.07 o 
   6   5   0        0.55       -2.20      2.87 o 
 -11   6   0       76.62       72.61      4.19 o 
 -10   6   0        2.23        2.03      2.51 o 
  -9   6   0       62.08       59.34      3.36 o 
  -8   6   0       67.21       71.62      3.45 o 
  -7   6   0        8.60        8.78      1.84 o 
  -5   6   0       15.20        9.94      1.74 o 
  -4   6   0      163.93      180.25      3.99 o 
  -3   6   0      108.41      110.70      3.33 o 
  -2   6   0      297.89      282.99      4.85 o 
  -1   6   0     1531.07     1502.74     11.10 o 
   0   6   0        0.77        6.09      1.87 o 
   1   6   0      993.62      986.62     10.10 o 
   2   6   0      489.20      500.13      7.74 o 
   3   6   0       24.46       24.61      2.52 o 
   4   6   0        2.65        2.22      2.55 o 
 -11   7   0      130.26      152.57      5.36 o 
 -10   7   0      120.51      117.46      4.62 o 
  -9   7   0        2.08        7.19      1.96 o 
  -8   7   0      186.89      176.79      4.84 o 
  -7   7   0      261.23      283.16      5.61 o 
  -6   7   0        7.56        8.49      1.84 o 
  -5   7   0      577.05      574.59      7.32 o 
  -3   7   0      179.47      174.93      4.38 o 
  -2   7   0       30.19       25.10      2.13 o 
  -1   7   0      162.28      149.70      4.43 o 
   0   7   0      313.20      311.96      6.19 o 
   1   7   0       13.01        4.20      2.48 o 
   2   7   0      106.46      117.50      4.58 o 
   3   7   0        1.85       -1.00      2.81 o 
 -11   8   0        8.84        5.46      2.97 o 
 -10   8   0      139.13      130.14      4.91 o 
  -9   8   0      181.83      182.08      5.33 o 
  -8   8   0       82.26       80.00      3.72 o 
  -7   8   0      143.58      149.72      4.56 o 
  -6   8   0       70.16       72.29      3.42 o 
  -5   8   0       15.24        8.36      2.03 o 
  -4   8   0      546.69      525.47      7.65 o 
  -3   8   0      669.96      663.84      8.55 o 
  -2   8   0       64.13       62.72      3.45 o 
  -1   8   0        5.28        2.71      2.42 o 
   0   8   0      174.69      171.60      5.19 o 
   1   8   0      163.56      149.75      5.25 o 
   2   8   0       19.08       24.09      2.78 o 
 -10   9   0      113.07      120.05      5.01 o 
  -9   9   0      337.34      349.49      7.32 o 
  -8   9   0       41.08       33.98      2.68 o 
  -7   9   0        7.13        8.87      2.10 o 
  -6   9   0      149.41      150.78      4.77 o 
  -5   9   0      180.73      198.83      5.32 o 
  -4   9   0       43.52       41.40      2.91 o 
  -3   9   0       14.61       20.87      2.42 o 
  -2   9   0        7.53        8.20      2.17 o 
  -1   9   0        0.76        1.64      2.52 o 
   0   9   0        3.48       -4.99      2.49 o 
 -10  10   0        9.77        6.10      2.45 o 
  -9  10   0      121.49      119.75      5.12 o 
  -8  10   0       34.95       43.37      3.20 o 
  -7  10   0        0.96        2.72      2.51 o 
  -6  10   0      119.61      111.24      4.67 o 
  -5  10   0      111.62       93.39      4.42 o 
  -4  10   0      116.40      103.01      4.64 o 
  -3  10   0        0.41        5.23      2.16 o 
  -2  10   0        4.53       -1.29      2.70 o 
  -7  11   0       68.48       67.78      4.19 o 
  -6  11   0        4.99        0.16      2.88 o 
  -5  11   0       41.27       35.68      3.03 o 
   4 -11   1       16.33       11.06      2.57 o 
   5 -11   1      150.98      144.01      5.33 o 
   6 -11   1        8.94       11.09      2.38 o 
   7 -11   1       14.84       20.58      2.61 o 
   8 -11   1       46.16       55.46      3.94 o 
   1 -10   1       15.03       21.82      2.65 o 
   2 -10   1        3.72        2.77      2.94 o 
   3 -10   1      115.43      118.70      4.84 o 
   4 -10   1       54.70       56.14      3.75 o 
   5 -10   1      359.22      360.46      7.29 o 
   6 -10   1      218.02      202.31      5.75 o 
   7 -10   1       14.71       18.59      2.51 o 
   8 -10   1       37.08       21.98      2.62 o 
   9 -10   1       64.88       64.72      4.07 o 
  10 -10   1       45.58       62.14      3.99 o 
  -1  -9   1        2.24       -0.54      2.77 o 
   0  -9   1       50.81       45.62      3.42 o 
   1  -9   1      220.77      220.34      5.97 o 
   2  -9   1        0.01        0.71      2.29 o 
   3  -9   1      476.14      481.50      7.87 o 
   4  -9   1      768.23      719.25      9.36 o 
   5  -9   1       78.49       86.30      3.84 o 
   6  -9   1      204.00      185.86      5.12 o 
   7  -9   1      207.96      228.34      5.65 o 
   8  -9   1        5.39       10.12      2.09 o 
   9  -9   1       38.59       37.13      2.96 o 
  10  -9   1      119.18      115.02      4.88 o 
  -2  -8   1      136.89      157.53      5.49 o 
  -1  -8   1      111.39      111.05      4.55 o 
   0  -8   1        3.30        7.12      2.01 o 
   1  -8   1      483.63      471.12      7.55 o 
   2  -8   1      322.03      313.11      6.12 o 
   3  -8   1      122.88      117.41      4.09 o 
   4  -8   1     1009.43      980.88     10.03 o 
   5  -8   1      701.96      727.21      8.62 o 
   6  -8   1        0.02        1.30      2.16 o 
   7  -8   1       40.06       35.19      2.85 o 
   8  -8   1       52.88       52.01      3.20 o 
   9  -8   1       28.92       22.01      2.45 o 
  10  -8   1      133.73      144.85      5.33 o 
  11  -8   1       78.20       79.46      4.38 o 
  -4  -7   1       20.56       17.67      2.78 o 
  -3  -7   1        2.43        3.67      2.55 o 
  -2  -7   1       53.34       56.11      3.48 o 
  -1  -7   1      326.43      312.97      6.32 o 
   0  -7   1      221.28      208.98      5.07 o 
   1  -7   1       20.46       16.91      2.06 o 
   2  -7   1     1256.67     1248.24     10.61 o 
   3  -7   1      452.63      448.69      6.42 o 
   4  -7   1        2.75        4.28      1.70 o 
   6  -7   1      228.05      230.05      4.91 o 
   7  -7   1        3.59        2.90      2.22 o 
   9  -7   1      177.87      175.92      5.06 o 
  10  -7   1       20.64       25.52      2.58 o 
  11  -7   1      106.95      124.33      4.91 o 
  -5  -6   1       20.95       22.87      2.77 o 
  -4  -6   1       11.64        2.58      2.78 o 
  -3  -6   1      194.94      193.60      5.29 o 
  -2  -6   1       14.23       14.48      2.12 o 
  -1  -6   1     2188.47     2248.99     14.64 o 
   0  -6   1      702.27      667.82      7.65 o 
   1  -6   1      138.61      141.17      3.70 o 
   2  -6   1      120.03      122.94      3.35 o 
   3  -6   1      214.97      193.85      3.97 o 
   4  -6   1       19.55       14.72      1.70 o 
   5  -6   1       14.14       10.30      1.68 o 
   6  -6   1     1236.65     1241.50     10.14 o 
   7  -6   1        1.22        3.75      2.07 o 
   8  -6   1      251.57      254.39      5.48 o 
   9  -6   1      271.86      245.02      5.78 o 
  10  -6   1      367.64      387.01      7.49 o 
  11  -6   1        6.62        8.94      2.36 o 
  -6  -5   1      265.26      263.23      6.80 o 
  -5  -5   1        2.46        3.59      2.17 o 
  -4  -5   1        2.84        4.03      1.94 o 
  -3  -5   1      143.07      160.34      4.55 o 
  -2  -5   1     1259.75     1301.96     10.81 o 
  -1  -5   1      154.00      180.85      4.13 o 
   0  -5   1      808.91      791.97      7.39 o 
   1  -5   1      480.94      488.15      5.55 o 
   2  -5   1     2013.78     2055.97     10.91 o 
   3  -5   1      297.13      280.39      4.22 o 
   4  -5   1     1805.75     1747.20     10.25 o 
   6  -5   1      484.15      479.29      6.19 o 
   7  -5   1      589.43      589.26      7.29 o 
   8  -5   1       13.15       12.41      2.06 o 
   9  -5   1      213.84      187.03      5.14 o 
  10  -5   1      172.41      172.72      5.28 o 
  11  -5   1       40.39       47.45      3.67 o 
  -7  -4   1       30.38       34.03      3.07 o 
  -6  -4   1       79.14       68.52      3.91 o 
  -5  -4   1      118.12      116.39      4.28 o 
  -4  -4   1       24.39       22.58      2.25 o 
  -3  -4   1       17.75       21.54      1.97 o 
  -2  -4   1      232.15      228.71      4.35 o 
  -1  -4   1     3044.98     3206.55     14.07 o 
   0  -4   1        7.50        9.80      1.46 o 
   1  -4   1      480.05      608.03      5.45 o 
   2  -4   1      223.83      263.47      3.70 o 
   3  -4   1       99.83      128.41      2.83 o 
   4  -4   1     2792.52     2645.98     11.87 o 
   5  -4   1     2515.09     2358.46     12.09 o 
   6  -4   1      699.34      677.15      7.03 o 
   7  -4   1      155.56      169.11      4.13 o 
   8  -4   1      355.27      344.45      6.14 o 
   9  -4   1      181.73      179.54      4.99 o 
  10  -4   1       20.58       16.45      2.43 o 
  11  -4   1       72.13       64.00      4.19 o 
  -8  -3   1      115.44      114.10      5.06 o 
  -7  -3   1      114.28      125.75      4.81 o 
  -6  -3   1       37.24       29.30      2.51 o 
  -5  -3   1       18.47       26.75      2.28 o 
  -4  -3   1      308.45      349.27      5.64 o 
  -3  -3   1      181.62      190.73      3.96 o 
  -2  -3   1     1121.27     1200.17      8.29 o 
  -1  -3   1        3.23       21.54      1.58 o 
   0  -3   1        0.78       -2.97      1.61 o 
   1  -3   1      119.12      141.70      2.65 o 
   2  -3   1      119.40      153.31      2.70 o 
   3  -3   1      630.94      599.56      4.97 o 
   4  -3   1      126.99      134.36      2.90 o 
   5  -3   1     4007.14     3946.57     15.45 o 
   6  -3   1     1129.20     1146.96      9.10 o 
   7  -3   1       98.06       96.59      3.46 o 
   8  -3   1        1.19        4.46      1.97 o 
   9  -3   1      270.15      262.03      5.96 o 
  10  -3   1       51.18       46.84      3.67 o 
  -8  -2   1        0.08       -3.41      2.72 o 
  -7  -2   1      251.83      246.31      5.93 o 
  -6  -2   1      354.04      383.86      6.58 o 
  -5  -2   1       53.24       62.68      3.01 o 
  -4  -2   1      235.49      253.47      4.54 o 
  -3  -2   1     1129.19     1238.88      8.38 o 
  -2  -2   1      353.81      418.46      4.43 o 
  -1  -2   1     2173.95     2177.31      8.64 o 
   0  -2   1     2245.69     2316.97      7.90 o 
   1  -2   1      168.76      205.87      2.42 o 
   4  -2   1     2567.02     2551.80     11.07 o 
   5  -2   1       40.53       45.69      2.28 o 
   6  -2   1      331.23      349.75      5.32 o 
   7  -2   1      327.47      325.84      5.74 o 
   8  -2   1       14.90       17.81      2.12 o 
   9  -2   1       59.42       53.14      3.55 o 
  10  -2   1       96.37      107.57      4.68 o 
  -9  -1   1       52.08       55.45      3.93 o 
  -8  -1   1       70.04       62.61      3.68 o 
  -7  -1   1        0.30        3.23      2.07 o 
  -6  -1   1     3497.86     3607.85     18.26 o 
  -5  -1   1        1.43        0.12      1.88 o 
  -4  -1   1      822.05      882.78      7.30 o 
  -3  -1   1     1852.92     2316.10     10.35 o 
  -2  -1   1     1175.08     1166.84      6.30 o 
  -1  -1   1        0.98        1.61      1.25 o 
   0  -1   1     2548.23     2736.50     20.09 o 
   1  -1   1     3056.25     3013.88     22.80 o 
   2  -1   1     3305.18     3066.09      9.67 o 
   3  -1   1       44.49       32.67      1.91 o 
   4  -1   1     1494.08     1499.79      8.71 o 
   5  -1   1      779.41      791.58      7.19 o 
   6  -1   1        0.47       -0.33      1.99 o 
   7  -1   1     1373.83     1415.99     11.80 o 
   8  -1   1       59.09       64.61      3.51 o 
   9  -1   1       60.33       63.87      3.77 o 
  10  -1   1      152.50      158.51      5.58 o 
 -10   0   1        9.81       13.04      2.61 o 
  -9   0   1       84.64       87.94      4.35 o 
  -8   0   1       74.32       73.46      3.65 o 
  -7   0   1      127.14      130.38      4.12 o 
  -6   0   1      567.98      548.67      6.84 o 
  -5   0   1     2666.58     2794.06     13.64 o 
  -4   0   1        1.05        6.70      1.38 o 
  -3   0   1      342.65      362.42      3.93 o 
  -2   0   1     2829.73     3078.57      9.41 o 
  -1   0   1     1327.73     1461.32      4.83 o 
   0   0   1      124.50      138.09      1.33 o 
   1   0   1     2303.57     2332.98      7.33 o 
   2   0   1      243.52      183.69      2.81 o 
   3   0   1     1371.45     1396.42      7.83 o 
   4   0   1      119.75      151.11      3.29 o 
   5   0   1        3.85        5.71      1.61 o 
   6   0   1       15.96       16.72      2.01 o 
   7   0   1        1.40       -0.32      2.26 o 
   8   0   1      111.04      115.01      4.43 o 
   9   0   1       51.91       56.10      3.77 o 
 -10   1   1      114.72      115.57      4.88 o 
  -9   1   1       36.93       34.88      2.65 o 
  -8   1   1      696.54      692.47      8.83 o 
  -7   1   1      147.05      144.92      4.07 o 
  -6   1   1        0.68        2.04      1.62 o 
  -5   1   1     1824.33     1817.44     10.46 o 
  -4   1   1        2.21        8.54      1.39 o 
  -3   1   1      352.75      410.83      3.97 o 
  -2   1   1       15.45        6.78      1.19 o 
  -1   1   1     4423.41     4202.98     29.23 o 
   0   1   1      630.57      672.65      3.85 o 
   1   1   1      472.12      436.17      3.80 o 
   2   1   1       14.14       40.37      2.00 o 
   3   1   1       10.94        9.01      1.43 o 
   4   1   1      133.59      142.20      3.45 o 
   5   1   1      963.07      984.70      9.09 o 
   6   1   1      538.97      503.42      7.36 o 
   7   1   1       99.17       91.24      4.04 o 
   8   1   1      143.53      131.30      5.00 o 
 -10   2   1      325.74      338.50      7.27 o 
  -9   2   1      247.94      256.26      6.00 o 
  -8   2   1       30.28       28.74      2.38 o 
  -7   2   1     1425.50     1421.83     11.14 o 
  -6   2   1     1406.10     1473.30     10.23 o 
  -5   2   1      733.70      772.96      6.71 o 
  -4   2   1      535.17      493.37      4.87 o 
  -3   2   1     1528.42     1284.91      6.88 o 
  -2   2   1     2776.92     2507.89      8.94 o 
  -1   2   1     9235.69     8267.73     52.46 o 
   0   2   1      791.43      695.36      4.99 o 
   1   2   1      781.94      887.25      6.19 o 
   2   2   1       30.80       33.62      2.01 o 
   3   2   1      493.60      570.46      6.20 o 
   4   2   1      119.97      114.39      3.51 o 
   5   2   1      168.93      168.46      4.48 o 
   6   2   1     1077.70     1019.93     10.85 o 
   7   2   1      376.87      348.82      7.14 o 
   8   2   1        2.77        7.45      2.28 o 
 -11   3   1       56.14       49.16      3.85 o 
 -10   3   1      126.46      119.76      4.64 o 
  -9   3   1      141.35      142.17      4.62 o 
  -8   3   1      102.46       90.59      3.85 o 
  -7   3   1        0.81        1.23      1.65 o 
  -6   3   1     1045.77      987.50      8.41 o 
  -5   3   1     3527.04     3443.84     14.51 o 
  -4   3   1      953.02     1001.69      7.03 o 
  -3   3   1      848.70      841.47      6.06 o 
  -2   3   1       45.89       66.26      2.28 o 
  -1   3   1      608.19      644.17      5.32 o 
   0   3   1     1487.99     1461.42      8.33 o 
   1   3   1      845.45      792.93      6.74 o 
   2   3   1      157.89      155.96      3.59 o 
   3   3   1        6.29        7.90      1.70 o 
   4   3   1     1144.66     1200.16     10.77 o 
   5   3   1      491.97      452.93      7.35 o 
   6   3   1       12.13       18.90      2.39 o 
   7   3   1       16.92       13.07      2.54 o 
 -11   4   1      194.43      197.66      6.06 o 
 -10   4   1       37.48       33.95      2.80 o 
  -9   4   1        3.49        5.06      1.91 o 
  -8   4   1        7.88       11.25      1.96 o 
  -7   4   1       92.15       93.86      3.36 o 
  -6   4   1       27.92       20.72      1.83 o 
  -5   4   1     3701.15     3636.35     15.36 o 
  -4   4   1      423.50      424.11      5.04 o 
  -3   4   1        8.10        5.80      1.42 o 
  -2   4   1      128.54      142.96      3.09 o 
  -1   4   1       77.93       73.40      2.51 o 
   0   4   1      311.15      299.98      4.56 o 
   1   4   1      853.54      810.21      7.77 o 
   2   4   1      967.44     1002.04      9.20 o 
   3   4   1        3.70        3.48      2.30 o 
   4   4   1      272.41      249.89      5.70 o 
   5   4   1      272.99      270.55      6.33 o 
   6   4   1       57.07       57.06      3.77 o 
 -11   5   1      124.32      135.09      5.14 o 
 -10   5   1      306.51      297.99      6.62 o 
  -9   5   1        0.14       -0.06      2.16 o 
  -8   5   1      122.18      125.95      4.13 o 
  -7   5   1      447.09      462.30      6.58 o 
  -6   5   1      175.94      172.96      4.01 o 
  -5   5   1     1985.61     1953.84     11.75 o 
  -4   5   1      672.20      609.40      6.46 o 
  -3   5   1        0.42        0.26      1.65 o 
  -2   5   1      371.80      340.27      4.96 o 
  -1   5   1     2099.09     2027.85     11.97 o 
   0   5   1      245.06      242.67      4.62 o 
   1   5   1        0.22        3.83      1.80 o 
   2   5   1      228.03      234.68      5.29 o 
   3   5   1      170.25      160.30      4.83 o 
   4   5   1        6.72        1.90      2.64 o 
   5   5   1       35.73       31.95      2.83 o 
 -11   6   1        1.95       -4.93      2.68 o 
 -10   6   1      162.76      160.53      5.14 o 
  -9   6   1       62.93       68.20      3.52 o 
  -8   6   1        9.97       11.19      2.01 o 
  -7   6   1      224.91      227.45      4.99 o 
  -6   6   1     1964.35     1915.50     12.96 o 
  -5   6   1      196.92      207.34      4.48 o 
  -4   6   1     1504.32     1437.75     10.68 o 
  -3   6   1      105.82      116.47      3.43 o 
  -2   6   1       56.22       63.45      2.96 o 
  -1   6   1      995.62      988.50      9.36 o 
   0   6   1     3713.10     3604.54     18.94 o 
   1   6   1        0.53        1.01      2.41 o 
   2   6   1      156.02      153.05      4.87 o 
   3   6   1       92.66       82.60      4.22 o 
   4   6   1        1.26        0.52      2.32 o 
 -11   7   1       17.08       20.58      2.74 o 
 -10   7   1       52.38       61.03      3.74 o 
  -9   7   1      264.76      278.77      6.19 o 
  -8   7   1        9.07        7.94      2.01 o 
  -7   7   1        3.46        1.54      2.26 o 
  -6   7   1      689.88      660.89      8.22 o 
  -5   7   1     1310.21     1244.56     10.93 o 
  -4   7   1        5.30        4.84      1.81 o 
  -3   7   1      258.21      270.46      5.43 o 
  -2   7   1      189.05      208.22      4.93 o 
  -1   7   1      375.01      376.37      6.56 o 
   0   7   1      337.83      363.72      6.84 o 
   1   7   1      133.43      127.65      4.67 o 
   2   7   1       12.82       13.32      2.43 o 
   3   7   1        9.43       11.16      2.49 o 
 -11   8   1       53.17       59.19      4.03 o 
 -10   8   1       51.16       48.69      3.72 o 
  -9   8   1       15.92       16.26      2.36 o 
  -8   8   1      113.86      105.27      4.25 o 
  -7   8   1       56.34       60.77      3.35 o 
  -6   8   1       30.61       36.24      2.93 o 
  -5   8   1      232.52      216.77      5.35 o 
  -4   8   1      437.03      420.34      7.10 o 
  -3   8   1      263.56      254.44      5.78 o 
  -2   8   1      483.57      483.67      7.80 o 
  -1   8   1       10.34       10.71      2.14 o 
   0   8   1        0.03        4.35      2.16 o 
   1   8   1       85.04       84.81      4.39 o 
 -10   9   1      131.44      142.40      5.33 o 
  -9   9   1       18.56       16.78      2.46 o 
  -8   9   1       51.61       57.08      3.58 o 
  -7   9   1      162.11      175.95      5.20 o 
  -6   9   1       42.81       41.08      3.09 o 
  -5   9   1      168.35      188.24      5.35 o 
  -4   9   1      165.77      171.22      5.29 o 
  -3   9   1       25.68       30.65      2.64 o 
  -2   9   1       33.09       30.46      2.67 o 
  -1   9   1       80.61       76.53      4.28 o 
   0   9   1       22.59       16.20      2.67 o 
  -9  10   1       39.25       45.11      3.45 o 
  -8  10   1        5.70        6.45      2.35 o 
  -7  10   1        4.51        1.38      2.54 o 
  -6  10   1      198.04      199.05      5.88 o 
  -5  10   1        2.18        3.12      2.58 o 
  -4  10   1      113.22      111.73      4.85 o 
  -3  10   1      141.60      157.75      5.56 o 
  -2  10   1      121.82      125.72      5.16 o 
   3 -11   2       56.67       58.03      3.99 o 
   4 -11   2      103.13       90.58      4.64 o 
   5 -11   2        9.18        4.56      2.36 o 
   6 -11   2      113.03      101.39      4.70 o 
   7 -11   2       80.94       78.40      4.29 o 
   8 -11   2       54.78       68.82      4.19 o 
   1 -10   2       33.76       32.24      2.90 o 
   2 -10   2       12.17        8.49      2.42 o 
   3 -10   2        0.75        3.10      2.54 o 
   4 -10   2       62.02       49.17      3.46 o 
   5 -10   2      338.47      354.81      7.19 o 
   6 -10   2        7.09        2.70      2.52 o 
   7 -10   2      172.72      178.88      5.42 o 
   8 -10   2      274.44      307.69      6.97 o 
   9 -10   2       17.16       19.54      2.59 o 
  10 -10   2       46.46       54.19      3.91 o 
  -1  -9   2       86.61       88.76      4.52 o 
   0  -9   2       11.45       12.96      2.42 o 
   1  -9   2        0.87       -0.71      2.33 o 
   2  -9   2      248.25      236.60      5.74 o 
   3  -9   2      339.87      333.53      6.54 o 
   4  -9   2      188.22      173.77      4.88 o 
   5  -9   2      265.81      274.15      5.93 o 
   6  -9   2       85.54       84.58      3.84 o 
   7  -9   2       39.24       33.55      2.78 o 
   8  -9   2       43.69       49.19      3.30 o 
  10  -9   2        6.26        7.80      2.42 o 
  -3  -8   2       65.62       64.50      4.09 o 
  -2  -8   2       17.63       18.16      2.62 o 
  -1  -8   2      193.22      180.69      5.35 o 
   0  -8   2       18.07       14.68      2.19 o 
   1  -8   2      191.86      189.32      5.06 o 
   2  -8   2      228.88      245.12      5.49 o 
   3  -8   2      588.53      607.55      7.91 o 
   4  -8   2        2.04       -3.70      2.09 o 
   5  -8   2      227.55      242.65      5.25 o 
   6  -8   2        5.85       11.26      2.06 o 
   7  -8   2        3.19        0.33      2.36 o 
   8  -8   2       90.08       78.04      3.72 o 
   9  -8   2      213.68      220.08      5.84 o 
  10  -8   2      122.53      115.49      4.81 o 
  11  -8   2        2.76        2.20      2.78 o 
  -4  -7   2       65.46       61.04      4.06 o 
  -3  -7   2      499.94      493.40      8.55 o 
  -2  -7   2      147.72      148.49      4.80 o 
  -1  -7   2        4.39       -1.80      2.43 o 
   0  -7   2     1888.05     1930.56     13.87 o 
   1  -7   2      485.40      489.92      6.88 o 
   2  -7   2      156.85      177.34      4.25 o 
   3  -7   2      134.02      129.72      3.80 o 
   4  -7   2      666.78      610.11      7.26 o 
   5  -7   2        1.10        0.62      2.16 o 
   6  -7   2      121.51      142.78      4.04 o 
   7  -7   2       63.23       70.49      3.36 o 
   8  -7   2        2.09       -3.12      2.16 o 
   9  -7   2       86.41       84.92      3.91 o 
  10  -7   2      394.97      401.34      7.91 o 
  11  -7   2       30.94       36.30      3.12 o 
  -5  -6   2      247.37      240.57      6.52 o 
  -4  -6   2       79.53       72.17      3.96 o 
  -3  -6   2      230.19      233.63      5.64 o 
  -2  -6   2      254.66      254.81      5.46 o 
  -1  -6   2        2.20        3.67      2.06 o 
   0  -6   2      366.86      386.37      5.81 o 
   1  -6   2      818.43      829.60      7.91 o 
   2  -6   2       13.81       15.59      1.72 o 
   3  -6   2       21.78       18.40      1.72 o 
   4  -6   2       15.14       17.67      1.71 o 
   5  -6   2      289.20      282.00      4.88 o 
   6  -6   2      564.99      577.01      7.14 o 
   7  -6   2       45.73       39.95      2.80 o 
   8  -6   2      380.95      370.05      6.51 o 
   9  -6   2      118.57      115.59      4.29 o 
  10  -6   2      219.18      200.18      5.80 o 
  11  -6   2      177.71      194.18      6.03 o 
  -6  -5   2       20.39       17.84      2.62 o 
  -5  -5   2      151.91      167.05      5.22 o 
  -4  -5   2      193.08      183.35      4.97 o 
  -3  -5   2      150.93      145.04      4.30 o 
  -2  -5   2      874.48      914.90      8.93 o 
  -1  -5   2     1012.98     1005.51      8.77 o 
   0  -5   2      138.31      154.43      3.55 o 
   1  -5   2       35.46       33.65      2.07 o 
   2  -5   2      203.76      229.92      3.87 o 
   3  -5   2      501.83      531.89      5.64 o 
   4  -5   2      373.58      394.21      5.07 o 
   5  -5   2      750.37      749.31      7.16 o 
   6  -5   2      213.36      233.74      4.54 o 
   7  -5   2       54.44       40.27      2.80 o 
   8  -5   2      158.48      159.66      4.51 o 
   9  -5   2      192.00      193.76      5.20 o 
  10  -5   2        8.44        9.75      2.32 o 
  11  -5   2       19.13       14.97      2.55 o 
  -7  -4   2      179.07      174.79      5.72 o 
  -6  -4   2       46.05       60.81      3.68 o 
  -5  -4   2        9.20        7.38      1.99 o 
  -4  -4   2       63.75       78.78      3.43 o 
  -3  -4   2      152.14      146.86      3.96 o 
  -2  -4   2      550.54      609.36      6.61 o 
  -1  -4   2     3869.04     3917.86     15.42 o 
   0  -4   2     1986.23     2037.39     10.22 o 
   1  -4   2       48.80       57.40      2.29 o 
   2  -4   2      230.31      291.51      3.87 o 
   4  -4   2     1488.57     1426.97      8.87 o 
   5  -4   2     3643.94     3647.19     15.48 o 
   7  -4   2        3.64       -1.22      2.12 o 
   8  -4   2        6.91        4.07      2.36 o 
   9  -4   2       25.46       28.39      2.48 o 
  10  -4   2       95.31       95.04      4.41 o 
  -8  -3   2       19.07       18.19      2.65 o 
  -7  -3   2       64.44       82.91      4.04 o 
  -6  -3   2      383.24      393.11      7.00 o 
  -5  -3   2      214.63      222.34      5.04 o 
  -4  -3   2        2.90        4.93      1.68 o 
  -3  -3   2      291.35      266.60      4.49 o 
  -2  -3   2     1007.91     1062.80      7.72 o 
  -1  -3   2       56.88       64.50      2.26 o 
   0  -3   2     1839.18     1955.64      8.70 o 
   1  -3   2     3414.47     3148.78     10.83 o 
   2  -3   2     1640.26     1703.64      7.94 o 
   3  -3   2     6305.13     5990.70     17.77 o 
   4  -3   2     5016.37     4979.69     16.58 o 
   5  -3   2       86.77       95.53      2.93 o 
   6  -3   2      450.45      471.95      6.13 o 
   7  -3   2       93.60      101.21      3.57 o 
   8  -3   2        3.12        1.43      2.25 o 
   9  -3   2        2.59        8.58      2.07 o 
  10  -3   2      116.02      114.92      4.94 o 
  -8  -2   2       62.32       68.78      3.96 o 
  -7  -2   2        4.89        1.22      2.32 o 
  -6  -2   2      223.64      231.05      5.29 o 
  -5  -2   2      713.20      760.43      8.14 o 
  -4  -2   2      839.19      909.75      7.99 o 
  -3  -2   2      495.56      526.54      5.56 o 
  -2  -2   2    10764.62     9406.93     24.13 o 
  -1  -2   2     3956.83     4000.93     12.30 o 
   0  -2   2       25.92       10.51      1.33 o 
   1  -2   2     6005.56     5719.61     40.82 o 
   4  -2   2      796.07      758.28      6.32 o 
   5  -2   2      748.15      762.22      7.12 o 
   6  -2   2        0.01       -0.64      1.94 o 
   7  -2   2      178.51      165.93      4.49 o 
   8  -2   2        5.84        2.65      2.29 o 
   9  -2   2       34.68       37.48      2.83 o 
  10  -2   2       52.06       54.90      3.90 o 
  -9  -1   2        1.09        3.52      2.32 o 
  -8  -1   2        9.12        9.00      2.14 o 
  -7  -1   2       10.79       10.30      2.04 o 
  -6  -1   2      129.72      156.86      4.26 o 
  -5  -1   2      164.65      161.75      3.83 o 
  -4  -1   2      945.54     1026.54      7.85 o 
  -3  -1   2        0.19        1.39      1.67 o 
  -2  -1   2     2897.58     2928.66     10.33 o 
  -1  -1   2     5518.60     5633.53     39.49 o 
   0  -1   2      417.34      432.79      3.16 o 
   1  -1   2      480.07      495.53      3.59 o 
   2  -1   2     2292.60     2332.96      8.94 o 
   3  -1   2      472.63      460.40      4.64 o 
   4  -1   2      367.81      340.08      4.56 o 
   5  -1   2     1058.80     1102.45      8.80 o 
   6  -1   2      107.45       99.50      3.51 o 
   7  -1   2        9.93        3.23      2.42 o 
   8  -1   2       15.25       18.64      2.32 o 
   9  -1   2      145.89      145.22      5.23 o 
 -10   0   2        3.18       -4.71      2.62 o 
  -9   0   2        1.34        7.04      2.17 o 
  -8   0   2       28.51       23.43      2.36 o 
  -7   0   2     2442.41     2478.88     15.61 o 
  -6   0   2     2274.04     2410.44     14.09 o 
  -5   0   2      164.09      160.56      3.68 o 
  -4   0   2     1290.36     1315.53      8.32 o 
  -3   0   2      366.21      355.97      3.99 o 
  -2   0   2      492.97      454.38      3.84 o 
  -1   0   2     4060.89     3306.23     10.03 o 
   0   0   2      493.92      591.96      3.72 o 
   1   0   2       54.21       67.65      2.01 o 
   2   0   2     2307.58     2255.54      9.46 o 
   3   0   2      460.21      523.02      5.26 o 
   4   0   2        0.36        2.25      1.75 o 
   5   0   2        0.71       -0.68      1.93 o 
   6   0   2     1173.04     1197.51     10.71 o 
   7   0   2        3.06        2.12      2.35 o 
   8   0   2       85.98       91.94      4.16 o 
   9   0   2      156.59      166.24      5.62 o 
 -10   1   2       18.85       19.61      2.64 o 
  -9   1   2       13.17       10.81      2.29 o 
  -8   1   2      362.92      380.26      6.70 o 
  -7   1   2      875.62      859.86      8.96 o 
  -6   1   2     1700.95     1747.58     11.46 o 
  -5   1   2       35.50       37.49      2.22 o 
  -4   1   2      138.64      166.30      3.16 o 
  -3   1   2      147.55       80.11      2.35 o 
  -2   1   2     4670.91     4438.04     13.14 o 
  -1   1   2       12.78       13.91      1.30 o 
   0   1   2     4290.18     4376.48     13.07 o 
   1   1   2     4182.97     4319.58     13.67 o 
   2   1   2       34.71       32.42      2.03 o 
   3   1   2      730.28      771.27      6.90 o 
   4   1   2      573.96      563.93      6.62 o 
   5   1   2      232.92      232.51      4.94 o 
   6   1   2      873.42      900.19      9.91 o 
   7   1   2      462.79      451.95      7.84 o 
   8   1   2        0.34       -3.52      2.67 o 
 -11   2   2      213.69      207.47      6.54 o 
 -10   2   2       27.05       24.46      2.72 o 
  -9   2   2      290.86      289.32      6.36 o 
  -8   2   2      190.32      203.69      4.99 o 
  -7   2   2      346.37      370.33      5.93 o 
  -6   2   2        3.42        4.70      1.54 o 
  -5   2   2       82.93       72.33      2.61 o 
  -4   2   2        8.48       16.25      1.49 o 
  -3   2   2      914.71      914.46      6.20 o 
  -2   2   2       67.30       60.43      2.17 o 
  -1   2   2     2618.97     2643.16     10.30 o 
   0   2   2       47.24       50.40      2.20 o 
   1   2   2       23.37       13.61      1.52 o 
   2   2   2     2417.24     2530.50     12.42 o 
   3   2   2       14.12       12.14      1.75 o 
   4   2   2     1701.38     1700.77     12.25 o 
   5   2   2      485.90      487.03      7.38 o 
   6   2   2       23.67       18.91      2.36 o 
   7   2   2      104.98       98.85      4.52 o 
 -11   3   2      232.11      228.34      6.43 o 
 -10   3   2       48.10       52.36      3.62 o 
  -9   3   2      146.84      136.59      4.52 o 
  -8   3   2       11.47       12.48      2.10 o 
  -7   3   2        7.09        7.90      1.77 o 
  -6   3   2      253.81      232.42      4.39 o 
  -5   3   2       37.92       26.84      2.04 o 
  -4   3   2      106.32       82.46      2.61 o 
  -3   3   2      307.35      254.65      3.72 o 
  -2   3   2        1.37        1.01      1.59 o 
  -1   3   2     3591.43     3504.68     13.35 o 
   0   3   2     1244.05     1301.14      8.45 o 
   1   3   2      629.45      653.14      6.56 o 
   2   3   2      499.33      504.16      6.26 o 
   3   3   2      236.86      229.06      4.90 o 
   4   3   2       15.71       25.07      2.32 o 
   5   3   2      516.07      499.89      7.96 o 
   6   3   2      154.11      147.89      5.10 o 
   7   3   2       32.90       29.27      2.88 o 
 -11   4   2       78.23       77.16      4.35 o 
 -10   4   2       82.02       88.60      4.06 o 
  -9   4   2       22.61       21.01      2.25 o 
  -8   4   2        0.95       -0.96      2.09 o 
  -7   4   2       66.68       78.85      3.19 o 
  -6   4   2        2.35        4.87      1.55 o 
  -5   4   2       20.00       19.71      1.75 o 
  -4   4   2     1055.54      984.66      7.85 o 
  -3   4   2     3783.08     3787.10     15.17 o 
  -2   4   2      118.12      112.55      3.03 o 
  -1   4   2     1751.26     1694.77     10.42 o 
   0   4   2     2354.10     2328.67     12.84 o 
   1   4   2        1.29        5.59      1.70 o 
   2   4   2      383.18      391.21      6.26 o 
   3   4   2      390.21      378.21      6.64 o 
   4   4   2      101.03       93.94      4.20 o 
   5   4   2       54.12       45.88      3.58 o 
   6   4   2      211.44      187.41      6.07 o 
 -11   5   2        2.20        8.01      2.33 o 
 -10   5   2      269.16      284.07      6.52 o 
  -9   5   2        2.55       -1.52      2.33 o 
  -8   5   2        0.50        0.83      2.20 o 
  -7   5   2       13.22       16.65      1.99 o 
  -6   5   2     3079.58     2973.11     15.78 o 
  -5   5   2      418.19      410.83      5.74 o 
  -4   5   2        2.61       -0.09      1.83 o 
  -3   5   2      174.62      167.11      3.81 o 
  -2   5   2      355.13      367.63      5.42 o 
  -1   5   2        1.56        2.41      1.91 o 
   0   5   2      182.85      178.41      4.30 o 
   1   5   2     1182.44     1179.27     10.77 o 
   2   5   2      304.07      303.61      6.14 o 
   3   5   2      233.33      230.86      5.80 o 
   4   5   2       89.90       89.73      4.38 o 
   5   5   2       15.02       13.93      2.57 o 
 -11   6   2      110.14      110.70      4.80 o 
 -10   6   2        0.20        2.06      2.42 o 
  -9   6   2       68.58       73.40      3.68 o 
  -8   6   2       29.55       36.11      2.90 o 
  -7   6   2      144.67      150.69      4.33 o 
  -6   6   2     1432.25     1357.15     11.27 o 
  -5   6   2     1669.13     1644.86     11.96 o 
  -4   6   2       15.58       18.06      1.91 o 
  -3   6   2       12.89       18.54      1.91 o 
  -2   6   2       54.92       57.78      3.00 o 
  -1   6   2        8.48        8.23      1.87 o 
   0   6   2       14.99       18.20      2.22 o 
   1   6   2      167.84      179.53      5.03 o 
   2   6   2      129.01      138.02      4.78 o 
   3   6   2       22.40       31.39      2.74 o 
   4   6   2       27.20       27.40      3.01 o 
 -11   7   2      170.90      175.14      5.90 o 
 -10   7   2      205.61      204.86      5.87 o 
  -9   7   2       93.23       84.14      4.23 o 
  -8   7   2      369.28      360.69      6.81 o 
  -7   7   2       10.30        3.33      2.36 o 
  -6   7   2        2.97       -4.00      2.32 o 
  -5   7   2      219.34      215.31      5.09 o 
  -4   7   2       16.55       18.42      2.20 o 
  -3   7   2        0.16        4.14      2.23 o 
  -2   7   2        0.69       -4.49      2.25 o 
  -1   7   2      185.79      185.98      5.09 o 
   0   7   2       97.30       95.00      4.17 o 
   1   7   2       28.56       33.46      3.07 o 
   2   7   2       65.79       65.43      4.16 o 
 -11   8   2      152.26      166.38      5.85 o 
 -10   8   2      347.68      364.97      7.68 o 
  -9   8   2      111.99      109.37      4.51 o 
  -8   8   2       47.46       50.49      3.32 o 
  -7   8   2      204.55      200.54      5.29 o 
  -6   8   2      123.64      109.41      4.23 o 
  -5   8   2      134.17      134.34      4.42 o 
  -4   8   2       24.13       26.53      2.33 o 
  -3   8   2        7.92       12.43      2.13 o 
  -2   8   2       12.24       19.71      2.39 o 
  -1   8   2      232.69      217.15      5.93 o 
   0   8   2      262.53      271.88      6.77 o 
   1   8   2       55.16       51.20      3.96 o 
 -10   9   2       68.20       69.59      4.25 o 
  -9   9   2       49.75       55.74      3.87 o 
  -8   9   2       18.81       30.91      2.74 o 
  -7   9   2       18.11       15.81      2.33 o 
  -6   9   2      114.02      121.21      4.58 o 
  -5   9   2       65.35       71.24      3.91 o 
  -4   9   2       22.32       25.49      2.54 o 
  -3   9   2       68.51       82.78      4.14 o 
  -2   9   2      114.52      109.11      4.80 o 
  -1   9   2        0.02       -1.33      2.80 o 
  -9  10   2       15.58        9.36      2.46 o 
  -8  10   2        1.28       -1.88      2.61 o 
  -7  10   2        1.99       -0.35      2.68 o 
  -6  10   2        8.14       11.77      2.41 o 
  -5  10   2      354.76      396.04      8.19 o 
  -4  10   2       37.31       45.40      3.72 o 
   3 -11   3       11.65       -2.16      3.01 o 
   4 -11   3      130.83      125.62      4.96 o 
   5 -11   3       82.23       77.92      4.26 o 
   6 -11   3       34.52       42.06      3.52 o 
   7 -11   3        8.18       -2.36      2.83 o 
   8 -11   3       99.21      109.57      4.99 o 
   0 -10   3       67.24       61.26      4.01 o 
   1 -10   3        3.70        2.99      2.17 o 
   2 -10   3      140.45      127.50      4.94 o 
   3 -10   3      178.65      187.86      5.56 o 
   4 -10   3       43.70       38.95      3.03 o 
   5 -10   3       90.25       96.39      4.33 o 
   6 -10   3       84.16       92.98      4.16 o 
   7 -10   3        6.19        6.06      2.22 o 
   8 -10   3       41.24       45.26      3.39 o 
   9 -10   3      161.48      162.12      5.51 o 
  -1  -9   3      166.76      171.08      5.61 o 
   0  -9   3      340.94      334.23      7.14 o 
   1  -9   3       30.93       29.68      2.49 o 
   2  -9   3        3.75        2.65      2.26 o 
   3  -9   3      805.01      800.09      9.70 o 
   4  -9   3      580.20      539.49      7.99 o 
   5  -9   3       24.68       22.75      2.33 o 
   6  -9   3       52.50       54.17      3.30 o 
   7  -9   3       34.29       32.46      2.55 o 
   8  -9   3       43.73       42.49      3.29 o 
   9  -9   3      119.75      122.15      4.81 o 
  10  -9   3       39.70       44.93      3.26 o 
  -3  -8   3      105.85       80.94      4.58 o 
  -2  -8   3      499.02      509.06      8.77 o 
  -1  -8   3       79.55       74.42      3.83 o 
   0  -8   3       53.60       70.87      3.59 o 
   1  -8   3        2.35        2.97      2.29 o 
   2  -8   3      128.65      119.23      4.01 o 
   3  -8   3       23.23       27.61      2.48 o 
   4  -8   3     1914.85     1834.10     13.42 o 
   5  -8   3      364.59      354.33      6.25 o 
   6  -8   3       26.03       24.68      2.17 o 
   7  -8   3      296.79      305.07      6.17 o 
   8  -8   3      209.97      203.83      5.38 o 
   9  -8   3        4.70        6.42      2.14 o 
  10  -8   3       84.63       79.78      4.22 o 
  -4  -7   3       85.27       80.58      4.36 o 
  -3  -7   3        0.33        2.94      2.48 o 
  -2  -7   3      133.96      134.34      4.58 o 
  -1  -7   3      275.15      250.32      5.62 o 
   0  -7   3      460.48      452.47      6.85 o 
   1  -7   3       26.07       21.61      2.06 o 
   2  -7   3      612.21      613.97      7.33 o 
   3  -7   3      185.90      193.73      4.35 o 
   4  -7   3      459.79      483.99      6.54 o 
   5  -7   3      117.64      139.41      3.99 o 
   6  -7   3       64.52       56.71      3.03 o 
   7  -7   3       20.03       10.22      2.03 o 
   8  -7   3      271.06      259.48      5.80 o 
   9  -7   3      121.20      139.34      4.74 o 
  10  -7   3        6.68        2.04      2.83 o 
  11  -7   3       32.15       31.52      2.90 o 
  -5  -6   3       74.94       69.16      4.26 o 
  -4  -6   3       27.30       27.46      2.55 o 
  -3  -6   3        1.59        0.58      1.88 o 
  -2  -6   3       20.82       28.00      2.30 o 
  -1  -6   3       31.62       31.52      2.33 o 
   0  -6   3      166.09      192.83      4.30 o 
   1  -6   3        1.70        2.17      1.80 o 
   2  -6   3      340.34      319.40      4.91 o 
   3  -6   3     2203.50     2179.33     12.27 o 
   4  -6   3      445.53      406.52      5.61 o 
   5  -6   3      514.26      494.74      6.42 o 
   8  -6   3      202.31      179.32      4.81 o 
   9  -6   3      404.59      404.36      7.43 o 
  10  -6   3        2.37       -3.55      2.64 o 
  11  -6   3       20.88       19.04      2.67 o 
  -6  -5   3      250.51      259.55      6.61 o 
  -5  -5   3        5.40       -5.30      2.65 o 
  -4  -5   3        0.53       -2.28      2.26 o 
  -3  -5   3       27.71       29.69      2.36 o 
  -2  -5   3      856.79      920.39      8.90 o 
  -1  -5   3      501.42      542.34      6.45 o 
   0  -5   3     1068.93     1166.65      8.72 o 
   1  -5   3       24.82       30.06      2.07 o 
   2  -5   3       62.48       61.27      2.45 o 
   3  -5   3      869.50      784.98      6.90 o 
   4  -5   3     2026.13     1939.24     11.23 o 
   6  -5   3      884.63      850.97      8.45 o 
   7  -5   3      463.92      449.93      6.74 o 
   8  -5   3      142.84      137.89      4.46 o 
   9  -5   3      151.06      142.47      4.71 o 
  10  -5   3      262.95      259.73      6.64 o 
  -7  -4   3        2.06        2.23      2.74 o 
  -6  -4   3       51.33       67.36      3.68 o 
  -5  -4   3       37.05       44.62      3.13 o 
  -4  -4   3       53.01       52.16      2.99 o 
  -3  -4   3      210.53      224.03      4.56 o 
  -2  -4   3     1332.00     1422.45     10.01 o 
  -1  -4   3      967.27     1018.14      7.75 o 
   0  -4   3      526.06      547.81      5.43 o 
   1  -4   3     3145.62     3129.12     12.42 o 
   2  -4   3      398.59      366.03      4.41 o 
   3  -4   3      288.91      322.40      4.30 o 
   4  -4   3      583.00      523.77      5.68 o 
   5  -4   3     2474.53     2371.71     12.83 o 
   6  -4   3        5.06        7.54      1.65 o 
   7  -4   3      155.14      163.11      4.38 o 
   8  -4   3      294.42      272.74      5.84 o 
   9  -4   3       10.32        9.96      2.13 o 
  10  -4   3      226.19      220.28      6.16 o 
  -8  -3   3      157.27      177.12      5.83 o 
  -7  -3   3        9.27        9.91      2.26 o 
  -6  -3   3        0.41       -4.70      2.35 o 
  -5  -3   3       21.53       23.39      2.13 o 
  -4  -3   3        4.83        7.88      1.72 o 
  -3  -3   3       56.52       61.71      2.70 o 
  -2  -3   3     1127.41     1150.84      8.20 o 
  -1  -3   3     2747.43     2916.78     11.94 o 
   0  -3   3      100.60      115.14      2.61 o 
   1  -3   3       99.01      127.52      2.72 o 
   2  -3   3      203.08      190.31      3.12 o 
   3  -3   3     1059.28     1078.70      7.25 o 
   5  -3   3     2821.26     2811.89     13.91 o 
   6  -3   3      632.35      600.87      7.16 o 
   7  -3   3        7.70        7.27      1.87 o 
   8  -3   3       40.56       45.87      3.22 o 
   9  -3   3        4.20       -0.43      2.58 o 
  10  -3   3        7.74        4.84      2.88 o 
  -9  -2   3        0.85        2.84      2.81 o 
  -8  -2   3      157.06      164.34      5.39 o 
  -7  -2   3      244.04      244.41      5.81 o 
  -6  -2   3        0.59        2.01      2.30 o 
  -5  -2   3     1055.70     1104.13      9.74 o 
  -4  -2   3     2364.38     2482.17     13.27 o 
  -3  -2   3      455.56      455.53      5.26 o 
  -2  -2   3      433.58      498.19      4.99 o 
  -1  -2   3     2945.58     3110.95     11.17 o 
   0  -2   3     1165.66     1376.35      6.90 o 
   1  -2   3      919.88      921.29      5.67 o 
   2  -2   3     3296.50     3437.51     12.04 o 
   4  -2   3       50.46       47.36      2.33 o 
   5  -2   3     1171.44     1185.59      9.25 o 
   6  -2   3      113.15      114.26      3.61 o 
   7  -2   3        2.27       -1.36      2.19 o 
   8  -2   3        0.49        0.38      2.17 o 
   9  -2   3      337.81      332.19      7.23 o 
  -9  -1   3       47.51       47.19      3.64 o 
  -8  -1   3        0.16       -4.61      2.30 o 
  -7  -1   3      573.09      560.94      7.93 o 
  -6  -1   3     1007.80     1034.83      9.75 o 
  -5  -1   3      227.36      245.96      4.59 o 
  -4  -1   3     1665.67     1721.10     10.33 o 
  -3  -1   3      349.04      341.68      4.32 o 
  -2  -1   3      207.83      215.47      3.26 o 
  -1  -1   3      242.33      274.83      3.32 o 
   0  -1   3    17113.52    14490.58     74.91 o 
   1  -1   3      237.62      155.27      2.72 o 
   2  -1   3      222.74      207.26      3.25 o 
   3  -1   3      327.44      296.09      4.10 o 
   4  -1   3     1889.16     1952.37     11.20 o 
   5  -1   3        0.02       -0.77      1.83 o 
   6  -1   3      141.39      148.21      4.19 o 
   7  -1   3        9.28       -4.96      2.48 o 
   8  -1   3       41.54       41.77      3.33 o 
   9  -1   3      130.22      132.23      5.09 o 
 -10   0   3        0.85       -1.43      2.77 o 
  -9   0   3      265.84      260.04      6.28 o 
  -8   0   3      410.83      403.85      7.09 o 
  -7   0   3      137.69      129.52      4.16 o 
  -6   0   3     1975.46     1974.15     12.80 o 
  -5   0   3     2482.84     2592.42     13.33 o 
  -4   0   3      570.29      566.32      5.71 o 
  -3   0   3        1.16        1.22      1.67 o 
  -2   0   3     2517.48     2876.23     10.65 o 
  -1   0   3      348.83      300.65      3.42 o 
   0   0   3      283.17      238.32      3.14 o 
   1   0   3      211.75      146.44      2.80 o 
   2   0   3      244.15      258.70      3.80 o 
   3   0   3        9.44       10.46      1.52 o 
   4   0   3      757.54      723.28      7.35 o 
   5   0   3     1585.05     1535.89     11.67 o 
   6   0   3       85.44       79.04      3.61 o 
   7   0   3      159.97      154.91      5.00 o 
   8   0   3      252.37      243.61      6.35 o 
 -10   1   3        0.95        5.85      2.29 o 
  -9   1   3        4.65        3.29      2.06 o 
  -8   1   3      206.96      204.89      5.13 o 
  -7   1   3      998.25     1003.96      9.75 o 
  -6   1   3      166.24      160.02      3.97 o 
  -5   1   3      247.30      215.22      4.06 o 
  -4   1   3      242.01      237.13      3.80 o 
  -3   1   3      602.15      636.55      5.43 o 
  -2   1   3     3562.71     3308.59     12.09 o 
  -1   1   3      120.32       85.60      2.36 o 
   0   1   3     1005.81      977.31      6.39 o 
   1   1   3        5.69        0.41      1.71 o 
   2   1   3      179.47      148.95      3.26 o 
   3   1   3        5.38        7.41      1.57 o 
   4   1   3       39.78       48.36      2.72 o 
   5   1   3      150.14      156.86      4.43 o 
   6   1   3      190.53      187.58      5.06 o 
   7   1   3        0.34        1.49      2.13 o 
   8   1   3       28.57       21.11      2.80 o 
 -11   2   3       85.73       82.27      4.59 o 
 -10   2   3      202.99      196.48      5.87 o 
  -9   2   3      180.31      179.32      5.16 o 
  -8   2   3       55.84       51.17      3.19 o 
  -7   2   3     1452.15     1504.16     11.58 o 
  -6   2   3      221.37      204.03      4.23 o 
  -5   2   3      324.32      336.33      4.81 o 
  -4   2   3      524.92      576.55      5.68 o 
  -3   2   3      928.69     1017.73      7.01 o 
  -2   2   3     1565.14     1574.31      8.43 o 
  -1   2   3     7690.85     7280.10     22.01 o 
   0   2   3     4003.64     3927.66     14.81 o 
   1   2   3      547.67      571.57      5.99 o 
   2   2   3       10.20       14.13      1.68 o 
   3   2   3      238.47      257.73      4.93 o 
   4   2   3      346.30      323.75      5.88 o 
   5   2   3      215.98      216.06      5.41 o 
   6   2   3      253.00      251.02      6.14 o 
   7   2   3        8.93        9.75      2.41 o 
 -11   3   3       24.59       26.97      2.88 o 
 -10   3   3       84.20       90.29      4.29 o 
  -9   3   3      465.13      448.89      7.48 o 
  -8   3   3       27.75       25.58      2.25 o 
  -7   3   3      430.22      468.41      6.58 o 
  -6   3   3     1343.60     1387.37     10.38 o 
  -5   3   3      119.10      105.85      3.13 o 
  -4   3   3      401.57      389.82      5.04 o 
  -3   3   3     1754.15     1637.66      9.70 o 
  -2   3   3     2135.73     2108.81     11.06 o 
  -1   3   3       86.99       73.34      2.62 o 
   0   3   3     2676.50     2746.80     13.29 o 
   1   3   3      124.85      118.49      3.42 o 
   2   3   3       48.13       61.66      2.97 o 
   3   3   3       97.43       94.84      3.65 o 
   4   3   3      558.87      539.57      8.00 o 
   5   3   3        0.05        3.30      2.06 o 
   6   3   3      171.87      150.44      5.43 o 
 -11   4   3      168.51      175.64      5.91 o 
 -10   4   3       46.56       51.35      3.62 o 
  -9   4   3        0.92        4.26      2.41 o 
  -8   4   3       94.15       87.52      3.72 o 
  -7   4   3        0.02       -4.09      2.04 o 
  -6   4   3      826.56      765.57      7.97 o 
  -5   4   3     2109.75     2034.58     12.26 o 
  -4   4   3       70.43       69.18      2.74 o 
  -3   4   3     3120.88     3053.19     14.32 o 
  -2   4   3     2220.37     2241.50     12.25 o 
  -1   4   3      311.53      312.03      5.03 o 
   0   4   3        8.64        3.74      2.07 o 
   1   4   3      784.74      801.21      8.54 o 
   2   4   3        6.44        3.00      2.42 o 
   3   4   3       19.99       18.01      2.19 o 
   4   4   3       19.09       22.04      2.52 o 
   5   4   3       69.94       55.32      3.94 o 
 -11   5   3      110.75      106.66      4.88 o 
 -10   5   3        2.24        3.72      2.04 o 
  -9   5   3        0.17       -0.81      2.28 o 
  -8   5   3      218.01      223.45      5.29 o 
  -7   5   3      195.75      197.09      4.87 o 
  -6   5   3       24.80       26.78      2.22 o 
  -5   5   3      713.66      679.66      7.58 o 
  -4   5   3     1400.19     1440.46     10.70 o 
  -3   5   3      204.04      206.51      4.39 o 
  -2   5   3      347.94      335.88      5.52 o 
  -1   5   3      245.04      231.64      4.84 o 
   0   5   3       53.80       50.27      3.09 o 
   1   5   3      380.33      393.27      6.77 o 
   2   5   3       80.55       85.76      3.85 o 
   3   5   3        5.41        8.62      2.23 o 
   4   5   3       17.74       19.23      2.52 o 
 -11   6   3       58.73       53.90      3.90 o 
 -10   6   3       86.85       86.76      4.43 o 
  -9   6   3        5.48        9.17      2.03 o 
  -8   6   3      184.05      202.83      5.23 o 
  -7   6   3     1144.33     1103.92     10.88 o 
  -6   6   3      727.06      709.75      8.46 o 
  -5   6   3      220.58      218.74      4.97 o 
  -4   6   3      873.61      882.16      9.17 o 
  -3   6   3       62.69       75.26      3.32 o 
  -2   6   3      101.31       95.79      3.67 o 
  -1   6   3      183.39      175.51      4.81 o 
   0   6   3        2.09        2.83      1.94 o 
   1   6   3        0.58        4.01      2.43 o 
   2   6   3      141.71      146.11      5.13 o 
   3   6   3       26.36       22.03      2.77 o 
 -11   7   3        2.09        5.06      2.94 o 
 -10   7   3       25.06       26.03      2.70 o 
  -9   7   3       83.11       83.63      4.06 o 
  -8   7   3      475.29      474.61      7.85 o 
  -7   7   3       95.75       89.59      3.96 o 
  -6   7   3      498.87      472.87      7.46 o 
  -5   7   3      123.68      116.54      4.12 o 
  -4   7   3       81.46       80.29      3.72 o 
  -3   7   3       87.69       93.98      3.85 o 
  -2   7   3       11.42       11.17      2.13 o 
  -1   7   3       34.67       36.81      2.80 o 
   0   7   3      532.72      568.41      8.99 o 
   1   7   3      520.96      540.45      9.14 o 
   2   7   3       26.48       22.16      2.94 o 
 -10   8   3        5.38        7.97      2.33 o 
  -9   8   3       67.84       73.43      4.17 o 
  -8   8   3      163.45      166.24      5.30 o 
  -7   8   3       20.08       19.84      2.48 o 
  -6   8   3       40.08       37.46      2.94 o 
  -5   8   3       97.13      110.01      4.36 o 
  -4   8   3       19.44       27.77      2.49 o 
  -3   8   3        1.99        1.00      2.61 o 
  -2   8   3      166.53      164.30      5.29 o 
  -1   8   3      118.58      105.39      4.65 o 
   0   8   3       46.52       40.39      3.10 o 
  -9   9   3       25.76       23.22      2.61 o 
  -8   9   3        1.21        4.93      2.25 o 
  -7   9   3        1.34       -1.23      2.62 o 
  -6   9   3       27.97       29.14      2.77 o 
  -5   9   3      103.04      127.65      4.84 o 
  -4   9   3      207.07      232.89      6.30 o 
  -3   9   3       32.09       35.45      2.96 o 
  -2   9   3       83.96       68.04      4.35 o 
  -7  10   3       84.47       87.20      4.70 o 
  -6  10   3       23.64       24.32      2.75 o 
   2 -11   4       18.66       17.88      2.71 o 
   3 -11   4      101.41      102.60      4.72 o 
   4 -11   4       85.24       99.17      4.65 o 
   5 -11   4       26.14       22.06      2.70 o 
   6 -11   4       23.47       23.96      2.71 o 
   7 -11   4       52.26       54.24      3.78 o 
   8 -11   4        0.10        2.17      2.74 o 
   0 -10   4      199.41      199.15      6.14 o 
   1 -10   4      207.25      204.70      6.12 o 
   2 -10   4       15.86       19.17      2.45 o 
   3 -10   4       44.04       54.94      3.55 o 
   4 -10   4      185.90      174.95      5.28 o 
   5 -10   4       40.26       33.53      2.94 o 
   6 -10   4        1.79       -4.87      2.43 o 
   7 -10   4      182.53      196.56      5.74 o 
   8 -10   4       48.28       49.27      3.58 o 
   9 -10   4        1.91        3.20      2.71 o 
  -2  -9   4      562.86      560.84      9.81 o 
  -1  -9   4      151.03      144.01      5.35 o 
   0  -9   4        4.84        8.75      2.13 o 
   1  -9   4      125.35      121.79      4.61 o 
   2  -9   4       69.23       69.36      3.58 o 
   3  -9   4       20.35       21.55      2.28 o 
   4  -9   4       42.05       43.97      2.93 o 
   5  -9   4       78.77       85.16      3.70 o 
   6  -9   4        6.82        0.06      2.38 o 
   7  -9   4        2.79        1.33      2.38 o 
   8  -9   4       81.29       75.89      3.91 o 
   9  -9   4       91.41      100.39      4.43 o 
  10  -9   4        0.53        3.06      2.71 o 
  -3  -8   4       25.15       21.93      2.80 o 
  -2  -8   4      255.08      254.99      6.39 o 
  -1  -8   4      155.07      150.86      4.99 o 
   0  -8   4        9.18        8.13      1.96 o 
   1  -8   4       58.64       69.33      3.45 o 
   2  -8   4       62.77       60.43      3.29 o 
   3  -8   4      112.72      128.81      4.12 o 
   4  -8   4        0.01       -1.04      2.20 o 
   5  -8   4      138.36      145.28      4.43 o 
   6  -8   4       28.09       29.46      2.32 o 
   8  -8   4       47.38       37.95      2.83 o 
   9  -8   4      277.01      294.93      6.75 o 
  10  -8   4       12.65       13.81      2.58 o 
  -4  -7   4      228.39      237.39      6.39 o 
  -3  -7   4      614.16      570.20      8.96 o 
  -2  -7   4       10.88       11.78      2.17 o 
  -1  -7   4      693.51      655.50      8.54 o 
   0  -7   4      136.66      123.67      3.99 o 
   1  -7   4       56.76       46.62      2.80 o 
   2  -7   4      317.01      350.21      5.75 o 
   3  -7   4      953.55      915.13      8.88 o 
   5  -7   4        1.16       -3.07      2.00 o 
   6  -7   4       74.43       67.29      3.30 o 
   7  -7   4       31.69       46.79      3.07 o 
   8  -7   4        5.75        3.52      2.46 o 
   9  -7   4      111.19      103.28      4.33 o 
  10  -7   4      252.79      257.16      6.65 o 
  -5  -6   4      128.91      112.89      4.85 o 
  -4  -6   4        1.62        3.17      2.46 o 
  -3  -6   4       84.53       69.32      3.55 o 
  -2  -6   4      594.68      609.61      7.99 o 
  -1  -6   4        0.91        2.77      1.67 o 
   0  -6   4      108.74      113.92      3.52 o 
   1  -6   4      342.80      346.14      5.33 o 
   2  -6   4      495.87      483.89      6.12 o 
   3  -6   4     1880.27     1824.75     11.54 o 
   4  -6   4     2134.11     2115.76     12.77 o 
   5  -6   4      234.65      251.81      4.90 o 
   6  -6   4       24.27       14.77      1.93 o 
   7  -6   4       53.03       51.24      3.16 o 
   8  -6   4       53.64       52.30      3.32 o 
   9  -6   4       55.00       43.17      3.01 o 
  10  -6   4       45.06       38.06      3.04 o 
  -6  -5   4        3.70       10.06      2.32 o 
  -5  -5   4      183.91      175.22      5.22 o 
  -4  -5   4        6.92        3.51      2.51 o 
  -3  -5   4       12.90       10.80      1.94 o 
  -2  -5   4       90.88       98.47      3.43 o 
  -1  -5   4     2155.81     2210.64     12.90 o 
   0  -5   4      150.97      168.35      3.68 o 
   1  -5   4     1644.20     1559.56      9.93 o 
   2  -5   4     1858.35     1837.62     10.70 o 
   3  -5   4        6.24        5.90      1.54 o 
   6  -5   4       47.25       42.14      2.71 o 
   7  -5   4       26.18       17.51      2.13 o 
   8  -5   4      325.30      310.98      6.32 o 
   9  -5   4      151.08      139.98      4.85 o 
  10  -5   4        0.10       -0.19      2.62 o 
  -7  -4   4      271.22      259.52      6.67 o 
  -6  -4   4       10.19       10.52      2.28 o 
  -5  -4   4       20.94       18.00      2.22 o 
  -4  -4   4       22.24       27.30      2.23 o 
  -3  -4   4      312.05      316.77      5.46 o 
  -2  -4   4      612.69      675.13      7.07 o 
  -1  -4   4     5949.87     6236.70     20.39 o 
   0  -4   4     1109.46     1119.65      7.93 o 
   1  -4   4      341.80      372.04      4.61 o 
   2  -4   4      519.42      504.03      5.32 o 
   3  -4   4       69.07       61.52      2.52 o 
   4  -4   4       22.06       27.68      1.99 o 
   5  -4   4       34.11       23.49      1.91 o 
   6  -4   4        9.23        8.13      1.80 o 
   7  -4   4      132.92      138.66      4.22 o 
   8  -4   4        7.17       10.23      2.06 o 
   9  -4   4      166.25      173.43      5.36 o 
  10  -4   4       47.66       55.19      3.83 o 
  -8  -3   4        4.08        8.26      2.45 o 
  -7  -3   4      171.78      172.93      5.22 o 
  -6  -3   4       14.38       18.56      2.22 o 
  -5  -3   4       23.08       30.95      2.46 o 
  -4  -3   4      116.12      137.88      3.81 o 
  -3  -3   4     6517.43     6708.90     22.74 o 
  -2  -3   4      542.38      567.70      6.01 o 
  -1  -3   4     5723.17     5951.27     18.74 o 
   0  -3   4     2935.30     3028.18     12.16 o 
   1  -3   4        2.79       11.88      1.43 o 
   2  -3   4      252.17      256.44      3.78 o 
   3  -3   4     1760.21     1721.44      9.80 o 
   5  -3   4      170.75      166.76      3.94 o 
   6  -3   4      177.81      182.21      4.46 o 
   7  -3   4        6.25        6.78      2.00 o 
   8  -3   4        0.13       -0.64      2.35 o 
   9  -3   4       17.81       17.10      2.45 o 
  -9  -2   4       90.55       93.86      4.67 o 
  -8  -2   4      105.06      114.15      4.77 o 
  -7  -2   4       46.03       45.30      2.93 o 
  -6  -2   4     1228.77     1301.25     11.62 o 
  -5  -2   4      238.29      270.90      5.13 o 
  -4  -2   4      107.50      114.12      3.35 o 
  -3  -2   4      925.14     1008.98      7.90 o 
  -2  -2   4     7222.57     7290.79     20.84 o 
  -1  -2   4      696.85      707.69      5.78 o 
   0  -2   4      329.28      283.80      3.72 o 
   1  -2   4     1700.77     1902.06      9.12 o 
   3  -2   4      345.87      316.32      4.42 o 
   4  -2   4     2371.16     2382.95     12.78 o 
   5  -2   4      197.89      187.03      4.22 o 
   6  -2   4        8.90        9.45      1.90 o 
   7  -2   4      838.22      828.32      9.72 o 
   8  -2   4      111.83      114.05      4.49 o 
   9  -2   4       19.43       17.45      2.49 o 
  -9  -1   4       48.58       45.87      3.49 o 
  -8  -1   4       11.73       10.22      2.17 o 
  -7  -1   4      493.51      517.13      7.78 o 
  -6  -1   4       23.55       21.20      2.20 o 
  -5  -1   4     1902.48     2006.54     12.54 o 
  -4  -1   4      884.35      922.01      7.81 o 
  -3  -1   4      150.84      180.44      3.46 o 
  -2  -1   4     1131.02     1127.83      7.38 o 
  -1  -1   4      927.29      852.46      6.09 o 
   0  -1   4        8.19        6.96      1.39 o 
   1  -1   4       24.54       33.91      1.97 o 
   2  -1   4      284.28      281.16      4.00 o 
   3  -1   4      721.12      703.81      6.65 o 
   4  -1   4     1519.46     1500.11     10.55 o 
   5  -1   4      595.81      583.74      7.33 o 
   6  -1   4        0.43       -1.10      2.23 o 
   7  -1   4        0.23       -3.42      2.25 o 
   8  -1   4       10.93       11.48      2.48 o 
 -10   0   4       56.66       54.35      4.10 o 
  -9   0   4       26.08       19.01      2.58 o 
  -8   0   4      356.29      341.49      6.68 o 
  -7   0   4      115.73      112.68      4.10 o 
  -6   0   4      278.81      269.31      5.09 o 
  -5   0   4       11.28       16.55      1.75 o 
  -4   0   4        2.72        4.85      1.45 o 
  -3   0   4      150.72      165.27      3.25 o 
  -2   0   4      226.55      283.84      3.84 o 
  -1   0   4      125.43      168.06      3.06 o 
   0   0   4     1324.64     1283.08      7.55 o 
   1   0   4       33.95       40.59      2.13 o 
   2   0   4     3186.08     3150.23     13.72 o 
   3   0   4     3387.73     3356.14     15.29 o 
   4   0   4       64.31       68.88      3.07 o 
   5   0   4     1234.93     1201.04     10.88 o 
   6   0   4       30.43       28.23      2.41 o 
   7   0   4       46.71       47.40      3.43 o 
   8   0   4       19.74       19.77      2.72 o 
 -10   1   4       42.40       41.01      3.32 o 
  -9   1   4      155.67      166.57      5.16 o 
  -8   1   4        5.37        4.38      2.36 o 
  -7   1   4      634.06      656.58      8.07 o 
  -6   1   4     1090.46     1140.46      9.67 o 
  -5   1   4        7.94       12.33      1.65 o 
  -4   1   4      238.96      239.61      4.03 o 
  -3   1   4        7.74       18.33      1.59 o 
  -2   1   4     3242.75     2555.41     11.84 o 
  -1   1   4     2800.84     2751.51     11.61 o 
   0   1   4     7875.13     7625.66     22.13 o 
   1   1   4      977.51      935.74      7.46 o 
   2   1   4      183.39      204.61      4.03 o 
   3   1   4      574.33      570.35      6.90 o 
   4   1   4      284.40      260.70      5.28 o 
   5   1   4       96.10       87.91      3.72 o 
   6   1   4      127.79      112.83      4.54 o 
   7   1   4       97.81       98.89      4.55 o 
 -11   2   4       13.08       13.48      2.59 o 
 -10   2   4       33.23       30.17      2.67 o 
  -9   2   4       32.78       40.19      3.10 o 
  -8   2   4      124.15      130.99      4.33 o 
  -7   2   4        5.97        1.78      2.16 o 
  -6   2   4      151.06      127.21      3.72 o 
  -5   2   4      212.10      202.69      4.06 o 
  -4   2   4        2.79        6.38      1.48 o 
  -3   2   4       75.53       62.52      2.48 o 
  -2   2   4     5070.85     5079.96     17.30 o 
  -1   2   4      498.44      502.45      5.55 o 
   0   2   4     2952.53     2970.31     13.97 o 
   1   2   4     2632.23     2608.83     13.69 o 
   2   2   4      268.26      258.80      4.91 o 
   3   2   4       14.82       16.12      2.00 o 
   4   2   4      330.52      339.16      6.35 o 
   5   2   4      221.67      223.06      5.62 o 
   6   2   4       18.59       19.67      2.62 o 
 -11   3   4       69.33       65.49      4.20 o 
 -10   3   4        1.45        0.09      2.70 o 
  -9   3   4        6.95        4.19      2.41 o 
  -8   3   4       36.75       45.91      3.07 o 
  -7   3   4       33.34       35.26      2.83 o 
  -6   3   4       58.74       70.30      3.10 o 
  -5   3   4      925.76      875.17      8.09 o 
  -4   3   4      398.09      420.76      5.46 o 
  -3   3   4       38.15       31.38      2.20 o 
  -2   3   4      549.06      489.79      5.83 o 
  -1   3   4     2724.56     2797.92     13.96 o 
   0   3   4      272.79      267.48      4.74 o 
   1   3   4       22.72       24.10      2.12 o 
   2   3   4       10.70       14.32      1.99 o 
   3   3   4        1.06        2.55      1.91 o 
   4   3   4      136.70      130.53      4.58 o 
   5   3   4      327.98      337.88      7.29 o 
   6   3   4       31.74       34.24      3.06 o 
 -11   4   4       92.29       81.04      4.54 o 
 -10   4   4      227.17      221.18      5.90 o 
  -9   4   4        0.18        1.00      2.36 o 
  -8   4   4      439.98      414.18      6.94 o 
  -7   4   4      490.07      486.06      7.10 o 
  -6   4   4       51.19       40.13      2.70 o 
  -5   4   4      882.23      820.84      8.29 o 
  -4   4   4      413.13      410.41      5.90 o 
  -3   4   4      232.27      215.54      4.33 o 
  -2   4   4       14.85       13.25      1.81 o 
  -1   4   4      963.62      893.85      8.74 o 
   0   4   4        2.57        4.16      2.16 o 
   1   4   4      150.39      150.08      4.32 o 
   2   4   4       62.38       60.98      3.32 o 
   3   4   4      155.95      147.34      4.96 o 
   4   4   4        7.14        9.71      2.45 o 
   5   4   4      179.83      175.01      6.06 o 
 -11   5   4        8.25        6.49      2.49 o 
 -10   5   4      198.54      200.79      5.85 o 
  -9   5   4       61.40       60.97      3.57 o 
  -8   5   4        9.70        7.84      1.97 o 
  -7   5   4      546.96      535.48      7.67 o 
  -6   5   4      863.34      808.73      8.91 o 
  -5   5   4      263.74      247.92      5.06 o 
  -4   5   4      113.57      116.15      3.70 o 
  -3   5   4        8.22       13.98      1.91 o 
  -2   5   4       65.06       64.14      3.19 o 
  -1   5   4       46.77       54.58      3.10 o 
   0   5   4      449.10      459.95      7.25 o 
   1   5   4        5.63        6.96      2.03 o 
   2   5   4       26.52       25.74      2.55 o 
   3   5   4      374.49      377.71      7.81 o 
 -11   6   4       65.85       62.04      4.07 o 
 -10   6   4       43.05       42.59      3.25 o 
  -9   6   4      163.27      165.72      5.22 o 
  -8   6   4        5.73        5.94      2.03 o 
  -7   6   4       92.89       91.04      3.83 o 
  -6   6   4      318.51      307.80      6.09 o 
  -5   6   4      528.92      519.81      7.58 o 
  -4   6   4        8.99        5.94      1.90 o 
  -3   6   4       51.50       49.26      3.19 o 
  -2   6   4       55.69       58.94      3.33 o 
  -1   6   4      595.98      533.78      8.19 o 
   0   6   4       98.78      114.40      4.45 o 
   1   6   4      315.78      343.87      7.27 o 
   2   6   4       59.65       74.36      4.20 o 
 -10   7   4       24.02       26.46      2.70 o 
  -9   7   4       14.60       12.42      2.33 o 
  -8   7   4       57.51       49.08      3.49 o 
  -7   7   4       36.16       31.36      2.54 o 
  -6   7   4       13.29        8.59      2.12 o 
  -5   7   4        2.43        2.03      2.32 o 
  -4   7   4       93.70      115.53      4.20 o 
  -3   7   4       93.48       85.59      3.94 o 
  -2   7   4      261.16      236.08      5.96 o 
  -1   7   4      132.87      128.53      4.91 o 
   0   7   4       27.95       29.52      2.78 o 
   1   7   4       82.32       94.33      4.56 o 
 -10   8   4       49.52       60.16      3.99 o 
  -9   8   4        0.07       -2.25      2.49 o 
  -8   8   4       59.22       53.81      3.74 o 
  -7   8   4      284.48      272.46      6.49 o 
  -6   8   4       11.05       14.39      2.33 o 
  -5   8   4       30.33       41.74      3.14 o 
  -4   8   4       91.09       93.20      4.38 o 
  -3   8   4       29.42       30.30      2.78 o 
  -2   8   4       76.30       71.97      4.13 o 
  -1   8   4      150.48      146.62      5.51 o 
  -8   9   4        2.18        4.10      2.67 o 
  -7   9   4       87.78       81.66      4.38 o 
  -6   9   4      340.48      325.14      7.52 o 
  -5   9   4       11.36        9.96      2.38 o 
  -4   9   4      134.57      137.60      5.35 o 
  -3   9   4      129.22      124.99      5.35 o 
   2 -11   5      156.92      170.76      5.77 o 
   3 -11   5        1.13        8.26      2.42 o 
   4 -11   5        4.39        4.61      2.70 o 
   5 -11   5       91.28       99.57      4.67 o 
   6 -11   5        2.61        0.51      2.59 o 
   7 -11   5      119.87      118.66      5.03 o 
   8 -11   5      157.96      163.92      5.78 o 
   0 -10   5       36.14       31.77      2.93 o 
   1 -10   5       18.90       19.74      2.61 o 
   2 -10   5      311.53      297.90      6.93 o 
   3 -10   5      267.37      243.89      6.26 o 
   4 -10   5       12.44       16.36      2.30 o 
   5 -10   5       37.66       46.14      3.32 o 
   6 -10   5       32.56       26.16      2.55 o 
   7 -10   5        2.22       -0.93      2.59 o 
   8 -10   5      212.27      222.05      6.22 o 
   9 -10   5       43.19       48.07      3.72 o 
  -2  -9   5        5.47        5.64      2.94 o 
  -1  -9   5      131.80      122.66      4.93 o 
   0  -9   5       23.73       22.56      2.52 o 
   1  -9   5        8.27        4.62      2.55 o 
   2  -9   5        1.30        1.80      2.35 o 
   3  -9   5      225.72      223.21      5.59 o 
   4  -9   5        2.12        2.55      2.33 o 
   5  -9   5      174.44      171.48      5.00 o 
   6  -9   5      140.47      148.85      4.83 o 
   7  -9   5       38.92       44.65      3.30 o 
   8  -9   5        0.04        2.19      2.55 o 
   9  -9   5      154.64      158.98      5.71 o 
  -3  -8   5      408.94      381.55      8.01 o 
  -2  -8   5      255.80      262.80      6.51 o 
  -1  -8   5       96.20       99.68      4.25 o 
   0  -8   5       99.10      104.76      4.13 o 
   1  -8   5      270.96      268.97      5.74 o 
   2  -8   5       37.64       25.62      2.25 o 
   3  -8   5      173.99      165.47      4.64 o 
   4  -8   5      947.76      876.42      9.58 o 
   5  -8   5       44.55       52.39      3.14 o 
   6  -8   5      791.45      745.31      9.32 o 
   7  -8   5       64.50       82.10      3.75 o 
   8  -8   5       14.16       21.72      2.42 o 
   9  -8   5       39.27       29.38      2.75 o 
  10  -8   5       96.13       93.01      4.75 o 
  -4  -7   5      205.60      215.19      6.14 o 
  -3  -7   5       90.54       74.91      4.10 o 
  -2  -7   5       59.85       64.88      3.49 o 
  -1  -7   5       21.43       24.62      2.32 o 
   0  -7   5        8.60        8.64      1.94 o 
   1  -7   5      113.58      124.28      3.85 o 
   2  -7   5      632.83      638.14      7.72 o 
   3  -7   5       13.69        8.25      1.88 o 
   4  -7   5      893.28      849.20      8.93 o 
   5  -7   5      945.57      934.88      9.58 o 
   6  -7   5      311.34      344.24      6.25 o 
   7  -7   5       32.71       30.62      2.61 o 
   8  -7   5      269.15      269.57      6.16 o 
   9  -7   5      120.68      133.54      4.90 o 
  10  -7   5       62.22       50.10      3.81 o 
  -5  -6   5       60.95       82.55      4.19 o 
  -4  -6   5      234.85      227.35      5.99 o 
  -3  -6   5      177.90      178.01      4.97 o 
  -2  -6   5       48.22       50.74      3.12 o 
  -1  -6   5       12.50        9.54      1.94 o 
   0  -6   5      125.95      136.69      3.78 o 
   1  -6   5       19.30       21.01      1.88 o 
   2  -6   5     1702.01     1689.74     11.46 o 
   3  -6   5      685.16      665.97      7.33 o 
   4  -6   5      195.10      189.95      4.32 o 
   5  -6   5       15.75       16.26      2.04 o 
   7  -6   5        1.59       -1.07      2.12 o 
   8  -6   5      127.80      137.60      4.67 o 
   9  -6   5      191.76      198.70      5.70 o 
  10  -6   5        0.12       -5.13      2.57 o 
  -6  -5   5       22.82       32.75      2.87 o 
  -5  -5   5       57.23       58.37      3.62 o 
  -4  -5   5       55.05       50.50      3.25 o 
  -3  -5   5       61.31       60.88      3.25 o 
  -2  -5   5      271.26      286.62      5.35 o 
  -1  -5   5      662.08      737.18      7.68 o 
   0  -5   5     1160.33     1257.42      9.56 o 
   1  -5   5       45.61       42.64      2.46 o 
   2  -5   5       36.81       28.52      2.06 o 
   3  -5   5     1495.01     1408.47     10.03 o 
   4  -5   5     1321.70     1270.04      9.88 o 
   5  -5   5        5.10        3.35      2.00 o 
   6  -5   5       14.02       13.39      1.99 o 
   7  -5   5       10.35        7.84      1.93 o 
   8  -5   5       40.28       38.52      2.71 o 
   9  -5   5      244.45      254.93      6.42 o 
  10  -5   5       66.52       68.20      4.23 o 
  -7  -4   5      245.37      236.51      6.51 o 
  -6  -4   5      475.38      467.88      8.07 o 
  -5  -4   5       18.82       18.39      2.32 o 
  -4  -4   5       19.14       15.87      2.10 o 
  -3  -4   5      300.42      324.07      5.58 o 
  -2  -4   5      373.58      356.90      5.48 o 
  -1  -4   5        0.42       -3.36      1.77 o 
   0  -4   5      517.12      568.51      6.09 o 
   1  -4   5      772.40      793.76      6.99 o 
   2  -4   5       36.75       31.24      2.12 o 
   3  -4   5      154.36      160.35      3.59 o 
   4  -4   5     1082.13     1103.41      9.09 o 
   5  -4   5      122.28      124.92      3.70 o 
   6  -4   5       42.52       59.45      3.13 o 
   7  -4   5      413.40      415.60      6.96 o 
   8  -4   5       48.52       49.88      3.45 o 
   9  -4   5       43.35       41.40      3.29 o 
  -8  -3   5      359.63      344.84      7.68 o 
  -7  -3   5       22.56       23.16      2.65 o 
  -6  -3   5      481.92      461.85      7.64 o 
  -5  -3   5       55.51       60.10      3.30 o 
  -4  -3   5       39.18       40.58      2.74 o 
  -3  -3   5      175.69      182.03      4.16 o 
  -2  -3   5     5069.63     5127.60     19.00 o 
  -1  -3   5     1851.21     1836.91     10.51 o 
   0  -3   5      958.59     1004.76      7.54 o 
   1  -3   5        1.87        4.45      1.35 o 
   2  -3   5       57.25       59.32      2.42 o 
   3  -3   5       18.71       21.51      1.75 o 
   4  -3   5        0.98       -3.65      1.83 o 
   5  -3   5      347.63      339.79      5.68 o 
   6  -3   5       98.22       99.56      3.65 o 
   7  -3   5       52.14       56.85      3.33 o 
   8  -3   5      239.67      233.16      5.97 o 
   9  -3   5       89.32      103.79      4.74 o 
  -9  -2   5        7.81        9.06      2.59 o 
  -8  -2   5      342.64      333.19      7.22 o 
  -7  -2   5       95.80      103.97      4.14 o 
  -6  -2   5       13.35       16.01      2.20 o 
  -5  -2   5       17.58       23.94      2.20 o 
  -4  -2   5       22.60       25.59      2.20 o 
  -3  -2   5      156.17      157.63      3.71 o 
  -2  -2   5     1468.76     1534.94      9.61 o 
  -1  -2   5      562.56      496.55      5.32 o 
   0  -2   5      111.97      108.78      2.83 o 
   2  -2   5       25.28       29.26      2.04 o 
   4  -2   5        1.10       -0.49      1.80 o 
   5  -2   5     1319.09     1238.81     10.64 o 
   6  -2   5      153.79      137.59      4.42 o 
   7  -2   5       19.06       15.07      2.29 o 
   8  -2   5       29.21       24.45      2.70 o 
  -9  -1   5       47.56       51.36      3.51 o 
  -8  -1   5       47.92       47.93      3.49 o 
  -7  -1   5      788.07      825.93      9.77 o 
  -6  -1   5      938.55      968.30      9.75 o 
  -5  -1   5       19.16       20.68      1.94 o 
  -4  -1   5     1091.89     1136.07      9.03 o 
  -3  -1   5      999.53     1010.64      7.96 o 
  -2  -1   5      246.96      265.06      4.03 o 
  -1  -1   5      417.47      411.02      4.85 o 
   0  -1   5     1233.04     1383.12      8.55 o 
   1  -1   5       53.03       65.50      2.46 o 
   2  -1   5      429.63      416.08      5.30 o 
   3  -1   5     1263.58     1170.27      9.33 o 
   4  -1   5      542.72      515.76      6.83 o 
   5  -1   5        3.64        5.93      1.91 o 
   6  -1   5      155.64      142.51      4.61 o 
   7  -1   5       79.55       81.74      4.01 o 
   8  -1   5        2.25        2.10      2.84 o 
 -10   0   5        4.49       -1.45      2.84 o 
  -9   0   5        9.69       11.43      2.41 o 
  -8   0   5      342.61      347.08      6.81 o 
  -7   0   5      178.81      181.93      4.85 o 
  -6   0   5     1124.84     1142.73     10.22 o 
  -5   0   5        1.29        5.12      1.62 o 
  -4   0   5       29.57       27.59      2.22 o 
  -3   0   5      755.69      792.71      6.91 o 
  -2   0   5     2090.82     2166.22     10.96 o 
  -1   0   5      197.43      207.21      3.67 o 
   0   0   5      538.48      528.83      5.58 o 
   1   0   5     1514.26     1475.87      9.55 o 
   2   0   5      120.00      118.72      3.26 o 
   3   0   5      860.46      851.35      8.38 o 
   4   0   5      781.93      736.95      8.48 o 
   5   0   5      392.84      371.47      6.68 o 
   6   0   5       24.75       21.82      2.42 o 
   7   0   5       65.31       55.68      3.84 o 
 -10   1   5        8.61        8.52      2.42 o 
  -9   1   5       35.76       38.00      3.10 o 
  -8   1   5      549.53      546.67      8.12 o 
  -7   1   5      417.01      401.53      6.65 o 
  -6   1   5      202.11      216.89      4.72 o 
  -5   1   5      592.46      580.55      6.74 o 
  -4   1   5       38.22       50.65      2.46 o 
  -3   1   5       94.86       89.14      2.88 o 
  -2   1   5     1149.08     1061.85      8.07 o 
  -1   1   5      824.51      808.57      7.03 o 
   0   1   5      191.69      211.69      4.01 o 
   1   1   5      221.44      229.83      4.30 o 
   2   1   5     1351.31     1329.51     10.36 o 
   3   1   5       69.32       75.46      3.26 o 
   4   1   5      209.93      197.35      5.09 o 
   5   1   5       10.97       12.36      2.20 o 
   6   1   5        8.41       13.01      2.33 o 
   7   1   5        0.38        4.00      2.32 o 
 -10   2   5       18.91       16.19      2.58 o 
  -9   2   5       75.23       70.39      3.93 o 
  -8   2   5      267.93      250.65      5.71 o 
  -7   2   5      963.62      946.74      9.84 o 
  -6   2   5       47.72       53.42      2.93 o 
  -5   2   5      915.53      875.65      8.43 o 
  -4   2   5      388.55      383.94      5.42 o 
  -3   2   5        2.20       -1.87      1.74 o 
  -2   2   5      338.34      323.13      4.78 o 
  -1   2   5     3544.29     3259.46     15.56 o 
   0   2   5      436.36      427.49      5.85 o 
   1   2   5       56.80       59.66      2.88 o 
   2   2   5       41.34       51.24      2.94 o 
   3   2   5        0.74        5.67      1.90 o 
   4   2   5       12.64       10.83      2.12 o 
   5   2   5        2.40        3.01      2.70 o 
   6   2   5       20.52       21.67      2.72 o 
 -11   3   5        8.30       10.71      2.55 o 
 -10   3   5       61.96       63.10      3.97 o 
  -9   3   5      176.97      189.02      5.33 o 
  -8   3   5        4.58        2.90      1.93 o 
  -7   3   5     1332.15     1299.72     11.52 o 
  -6   3   5      269.13      264.13      5.26 o 
  -5   3   5        9.80        9.51      1.74 o 
  -4   3   5      426.61      407.88      5.83 o 
  -3   3   5     2645.82     2556.58     14.23 o 
  -2   3   5        0.75        3.78      1.59 o 
  -1   3   5     1712.74     1732.72     11.80 o 
   0   3   5      652.08      707.21      7.90 o 
   1   3   5      170.84      170.54      4.39 o 
   2   3   5       57.48       57.85      3.23 o 
   3   3   5        1.04        4.61      2.46 o 
   4   3   5        8.36        3.17      2.57 o 
   5   3   5       12.59       13.35      2.54 o 
 -11   4   5        8.47       14.52      2.52 o 
 -10   4   5      159.83      166.17      5.39 o 
  -9   4   5      217.67      216.79      5.78 o 
  -8   4   5      339.38      330.01      6.58 o 
  -7   4   5        5.33        6.58      1.94 o 
  -6   4   5     1352.24     1338.38     11.38 o 
  -5   4   5      241.97      231.08      4.90 o 
  -4   4   5        7.73       11.98      1.81 o 
  -3   4   5      492.26      494.54      6.74 o 
  -2   4   5      516.85      509.82      6.93 o 
  -1   4   5        5.45        4.04      2.29 o 
   0   4   5       82.59       87.36      3.70 o 
   1   4   5        4.87       10.01      2.06 o 
   2   4   5       75.48       75.11      3.74 o 
   3   4   5      123.49      121.81      4.85 o 
   4   4   5      206.66      210.51      6.28 o 
 -11   5   5      145.18      148.95      5.51 o 
 -10   5   5       52.38       55.98      3.85 o 
  -9   5   5        1.59       -0.32      2.42 o 
  -8   5   5       26.21       25.82      2.46 o 
  -7   5   5      815.36      773.87      9.45 o 
  -6   5   5      373.83      366.91      6.51 o 
  -5   5   5      851.27      887.78      9.58 o 
  -4   5   5        6.90        8.26      1.96 o 
  -3   5   5        1.31        2.48      2.16 o 
  -2   5   5      243.83      223.18      5.25 o 
  -1   5   5       74.38       74.45      3.57 o 
   0   5   5       47.54       48.00      3.38 o 
   1   5   5       65.51       74.14      3.91 o 
   2   5   5      128.05      127.07      4.97 o 
   3   5   5       11.79       12.64      2.58 o 
 -10   6   5      183.94      189.35      5.93 o 
  -9   6   5        1.59        2.96      2.55 o 
  -8   6   5       58.12       58.39      3.55 o 
  -7   6   5        6.18        6.23      2.01 o 
  -6   6   5       27.82       24.75      2.36 o 
  -5   6   5       26.94       36.03      2.81 o 
  -4   6   5      112.13      122.11      4.23 o 
  -3   6   5       72.03       63.79      3.46 o 
  -2   6   5       42.06       49.20      3.16 o 
  -1   6   5      312.75      313.04      6.70 o 
   0   6   5      163.48      168.12      5.58 o 
   1   6   5       37.41       41.03      3.20 o 
 -10   7   5       41.98       47.08      3.78 o 
  -9   7   5       57.84       63.45      3.97 o 
  -8   7   5       37.34       31.19      2.68 o 
  -7   7   5      135.99      142.98      4.90 o 
  -6   7   5      425.89      429.82      7.75 o 
  -5   7   5        1.20        4.19      2.43 o 
  -4   7   5       78.10       78.55      3.93 o 
  -3   7   5      167.20      159.41      5.20 o 
  -2   7   5       42.41       45.07      3.52 o 
  -1   7   5      250.86      247.45      6.58 o 
   0   7   5      453.35      486.74      9.23 o 
  -9   8   5        3.35        0.59      2.68 o 
  -8   8   5       50.04       49.43      3.80 o 
  -7   8   5        0.06       -3.62      2.57 o 
  -6   8   5      383.94      407.91      8.04 o 
  -5   8   5      226.80      221.71      6.12 o 
  -4   8   5       12.51       16.52      2.55 o 
  -3   8   5       62.90       52.97      3.83 o 
  -2   8   5      333.44      333.37      7.87 o 
   3 -11   6       92.70       92.86      4.70 o 
   4 -11   6       13.76       11.00      2.46 o 
   5 -11   6       29.82       18.19      2.61 o 
   6 -11   6        2.17        5.58      2.33 o 
   7 -11   6        7.15       -1.16      2.81 o 
   0 -10   6      183.71      170.35      5.84 o 
   1 -10   6       44.30       42.66      3.04 o 
   2 -10   6        2.10       -0.23      2.51 o 
   3 -10   6      167.30      167.72      5.45 o 
   4 -10   6       19.79       12.59      2.43 o 
   5 -10   6        2.61       -3.84      2.35 o 
   6 -10   6        3.84       -2.51      2.64 o 
   7 -10   6       61.56       53.35      3.85 o 
   8 -10   6        5.86       13.78      2.51 o 
  -2  -9   6      262.20      250.78      6.88 o 
  -1  -9   6       65.61       76.58      4.23 o 
   0  -9   6      227.69      219.22      5.91 o 
   1  -9   6        1.58       -2.38      2.43 o 
   2  -9   6        2.90        1.48      2.38 o 
   3  -9   6       18.78       14.00      2.26 o 
   4  -9   6      210.99      186.47      5.20 o 
   5  -9   6       60.13       63.30      3.61 o 
   6  -9   6       41.89       48.94      3.35 o 
   7  -9   6      329.74      332.30      7.09 o 
   8  -9   6      416.57      475.56      8.59 o 
   9  -9   6       22.35       40.16      3.26 o 
  -3  -8   6        5.13        8.14      2.36 o 
  -2  -8   6      220.70      218.54      6.04 o 
  -1  -8   6      289.88      289.46      6.56 o 
   0  -8   6       54.09       47.10      3.30 o 
   1  -8   6       41.12       41.53      3.01 o 
   2  -8   6      164.75      154.47      4.64 o 
   3  -8   6      135.32      141.56      4.36 o 
   4  -8   6      162.60      143.15      4.58 o 
   5  -8   6       57.09       73.37      3.52 o 
   6  -8   6        3.43        5.51      2.01 o 
   7  -8   6       13.00       11.67      2.16 o 
   8  -8   6       98.64      105.21      4.43 o 
   9  -8   6       43.77       46.01      3.14 o 
  -4  -7   6      258.82      255.44      6.61 o 
  -3  -7   6      117.91      109.33      4.51 o 
  -2  -7   6       90.07       88.82      4.04 o 
  -1  -7   6        5.28        1.52      2.28 o 
   0  -7   6       43.28       50.26      3.12 o 
   1  -7   6       11.98        9.25      1.99 o 
   2  -7   6      518.33      472.24      6.94 o 
   3  -7   6     1372.62     1374.58     11.52 o 
   4  -7   6      153.91      151.95      4.32 o 
   5  -7   6      199.47      190.25      4.88 o 
   6  -7   6        1.02       -0.57      2.12 o 
   7  -7   6       80.74       96.30      4.00 o 
   8  -7   6        1.76        4.41      2.00 o 
   9  -7   6       50.73       52.30      3.80 o 
  -5  -6   6       89.07       78.18      4.36 o 
  -4  -6   6      112.66      109.98      4.43 o 
  -3  -6   6      977.08      917.66     10.56 o 
  -2  -6   6      655.96      652.92      8.45 o 
  -1  -6   6      150.75      160.06      4.42 o 
   0  -6   6      464.13      507.26      6.96 o 
   1  -6   6       23.58       27.52      2.33 o 
   2  -6   6      181.32      203.79      4.55 o 
   3  -6   6     1322.30     1282.53     10.59 o 
   4  -6   6      558.26      520.58      7.07 o 
   5  -6   6      249.24      244.76      5.22 o 
   6  -6   6        4.52       12.74      1.97 o 
   7  -6   6       10.55        9.88      2.10 o 
   8  -6   6       58.21       59.24      3.59 o 
   9  -6   6        4.31        1.12      2.75 o 
  -6  -5   6      106.11       97.30      4.62 o 
  -5  -5   6      443.94      433.36      7.97 o 
  -4  -5   6       67.79       67.34      3.59 o 
  -3  -5   6      296.02      309.13      5.99 o 
  -2  -5   6     1356.14     1417.32     11.48 o 
  -1  -5   6      310.51      296.52      5.30 o 
   0  -5   6      162.16      171.89      4.09 o 
   1  -5   6     2671.35     2633.51     14.17 o 
   2  -5   6      530.39      481.85      6.25 o 
   3  -5   6       26.31       23.71      1.94 o 
   5  -5   6        1.95        3.54      2.16 o 
   6  -5   6        0.46        4.36      2.19 o 
   7  -5   6        6.85        2.93      2.43 o 
   8  -5   6      150.30      156.89      5.17 o 
   9  -5   6        2.64        7.80      2.36 o 
  -7  -4   6      161.32      164.34      5.80 o 
  -6  -4   6       41.80       38.94      3.16 o 
  -5  -4   6      174.36      179.38      5.10 o 
  -4  -4   6      374.76      360.66      6.49 o 
  -3  -4   6       47.91       44.49      2.78 o 
  -2  -4   6      171.34      188.43      4.35 o 
  -1  -4   6      741.30      730.88      7.48 o 
   0  -4   6       91.37      100.26      3.12 o 
   1  -4   6      587.11      576.32      6.42 o 
   2  -4   6      644.62      674.10      7.00 o 
   3  -4   6       52.85       55.48      2.75 o 
   4  -4   6       43.77       43.93      2.67 o 
   5  -4   6      181.45      188.63      4.54 o 
   6  -4   6       93.65       88.15      3.64 o 
   7  -4   6        7.68        5.41      2.00 o 
   8  -4   6      255.70      261.68      6.36 o 
   9  -4   6       48.60       51.39      3.81 o 
  -8  -3   6      149.94      148.31      5.54 o 
  -7  -3   6      347.99      371.40      7.48 o 
  -6  -3   6      119.00      134.15      4.59 o 
  -5  -3   6       15.24       14.19      2.13 o 
  -4  -3   6      316.03      336.37      5.88 o 
  -3  -3   6      661.56      685.91      7.56 o 
  -2  -3   6       14.04       12.12      1.72 o 
  -1  -3   6     1496.85     1492.48     10.12 o 
   0  -3   6        5.59        6.91      1.57 o 
   1  -3   6       51.40       45.00      2.42 o 
   2  -3   6      152.01      147.14      3.62 o 
   3  -3   6      426.66      405.40      5.72 o 
   4  -3   6        0.24        1.94      1.99 o 
   5  -3   6      511.76      487.31      7.10 o 
   6  -3   6      151.11      136.23      4.45 o 
   7  -3   6       45.73       55.85      3.52 o 
   8  -3   6       12.33        7.48      2.35 o 
  -8  -2   6       67.47       70.03      4.17 o 
  -7  -2   6       67.39       67.72      3.74 o 
  -6  -2   6        4.36        3.23      2.33 o 
  -5  -2   6       95.75       87.78      3.65 o 
  -4  -2   6        1.11        1.65      2.01 o 
  -3  -2   6      641.88      657.85      7.10 o 
  -2  -2   6     1362.56     1401.31      9.84 o 
  -1  -2   6       13.12       14.59      1.59 o 
   0  -2   6     2606.20     2606.41     12.87 o 
   1  -2   6      820.62      822.18      7.42 o 
   2  -2   6       20.62       30.00      2.28 o 
   3  -2   6     1422.16     1384.74     10.51 o 
   4  -2   6     1997.70     1925.24     13.16 o 
   5  -2   6        0.42       -0.20      2.26 o 
   6  -2   6      321.12      325.45      6.54 o 
   7  -2   6        3.53        0.61      2.49 o 
   8  -2   6       12.12       13.20      2.57 o 
  -9  -1   6       96.58       89.36      4.65 o 
  -8  -1   6      414.79      439.63      7.99 o 
  -7  -1   6       38.87       38.78      2.88 o 
  -6  -1   6        3.64       -2.68      2.42 o 
  -5  -1   6       68.58       70.24      3.17 o 
  -4  -1   6      668.40      693.14      7.51 o 
  -3  -1   6      112.23      113.47      3.35 o 
  -2  -1   6      670.70      612.01      6.51 o 
  -1  -1   6     2036.10     1938.18     11.22 o 
   0  -1   6       18.06       25.85      2.04 o 
   1  -1   6      799.66      782.00      7.41 o 
   2  -1   6      115.18      109.15      3.30 o 
   3  -1   6       40.58       41.10      2.62 o 
   4  -1   6     1148.29     1109.96     10.45 o 
   5  -1   6     1085.78     1036.18     10.90 o 
   6  -1   6        3.57        0.72      2.49 o 
   7  -1   6       22.03       23.78      2.57 o 
  -9   0   6        1.13        1.41      2.61 o 
  -8   0   6       11.76       10.85      2.25 o 
  -7   0   6       32.47       23.25      2.36 o 
  -6   0   6        1.29        3.99      2.32 o 
  -5   0   6        2.06       -0.58      2.04 o 
  -4   0   6     2107.62     2107.98     12.84 o 
  -3   0   6      339.73      358.69      5.26 o 
  -2   0   6     2403.68     2429.10     12.68 o 
  -1   0   6     1294.84     1216.00      9.09 o 
   0   0   6      606.24      589.32      6.46 o 
   1   0   6        7.89        5.25      1.59 o 
   2   0   6     1315.18     1337.79     10.61 o 
   3   0   6      231.18      233.21      5.04 o 
   4   0   6      123.35      117.75      4.19 o 
   5   0   6       10.70       12.25      2.12 o 
   6   0   6        4.65        8.06      2.23 o 
   7   0   6        4.99        6.84      2.32 o 
 -10   1   6       10.01       12.35      2.57 o 
  -9   1   6       11.81       11.27      2.42 o 
  -8   1   6        6.67        3.70      2.43 o 
  -7   1   6      789.71      776.89      9.27 o 
  -6   1   6      317.11      299.90      5.68 o 
  -5   1   6       30.45       26.97      2.38 o 
  -4   1   6      119.23      123.33      3.59 o 
  -3   1   6      379.33      338.07      5.29 o 
  -2   1   6      132.71      133.94      3.58 o 
  -1   1   6      781.38      747.38      7.43 o 
   0   1   6      842.77      837.45      8.13 o 
   1   1   6       11.58       10.12      1.77 o 
   2   1   6      171.27      175.02      4.42 o 
   3   1   6      574.42      587.26      8.10 o 
   4   1   6       74.29       72.46      3.75 o 
   5   1   6       22.65       15.16      2.45 o 
   6   1   6       37.04       35.95      2.96 o 
 -10   2   6       13.72       16.96      2.57 o 
  -9   2   6      259.55      247.45      6.22 o 
  -8   2   6        1.40        2.07      2.01 o 
  -7   2   6      777.16      748.54      9.09 o 
  -6   2   6     1557.58     1621.12     12.52 o 
  -5   2   6      247.26      273.74      5.19 o 
  -4   2   6        4.10        2.88      1.99 o 
  -3   2   6      236.74      230.81      4.62 o 
  -2   2   6      741.80      751.77      7.80 o 
  -1   2   6      109.00      102.60      3.51 o 
   0   2   6      461.32      483.05      6.71 o 
   1   2   6       33.87       36.61      2.57 o 
   2   2   6       13.32       12.41      2.10 o 
   3   2   6       44.28       43.14      3.01 o 
   4   2   6      476.50      474.83      8.26 o 
   5   2   6        1.16        3.39      2.20 o 
 -10   3   6        6.05       -0.29      2.80 o 
  -9   3   6      175.34      157.24      5.13 o 
  -8   3   6      540.94      506.25      8.03 o 
  -7   3   6       94.33       95.34      3.93 o 
  -6   3   6      193.90      190.44      4.87 o 
  -5   3   6       37.21       39.72      2.80 o 
  -4   3   6        2.09        2.75      1.91 o 
  -3   3   6      137.58      107.27      3.65 o 
  -2   3   6      330.77      338.84      5.78 o 
  -1   3   6      281.69      275.06      5.45 o 
   0   3   6      243.47      243.07      5.28 o 
   1   3   6      282.66      286.55      5.90 o 
   2   3   6      114.21      112.27      4.28 o 
   3   3   6        0.02       -2.00      2.52 o 
   4   3   6       68.97       74.30      4.25 o 
 -10   4   6        1.12        3.26      2.78 o 
  -9   4   6       13.19       11.80      2.29 o 
  -8   4   6      318.25      305.62      6.56 o 
  -7   4   6      140.97      155.08      4.64 o 
  -6   4   6        0.47       -0.38      2.26 o 
  -5   4   6      167.25      155.82      4.45 o 
  -4   4   6       53.15       43.01      2.99 o 
  -3   4   6      116.46      117.70      3.91 o 
  -2   4   6       66.11       66.01      3.39 o 
  -1   4   6      225.95      215.83      5.29 o 
   0   4   6      225.83      228.35      5.54 o 
   1   4   6       68.77       74.37      3.74 o 
   2   4   6      209.51      213.35      5.88 o 
   3   4   6       75.01       79.68      4.30 o 
 -10   5   6      135.85      135.82      5.28 o 
  -9   5   6       27.92       27.25      2.68 o 
  -8   5   6      173.08      175.85      5.25 o 
  -7   5   6      168.98      167.11      4.97 o 
  -6   5   6        4.13        6.41      2.04 o 
  -5   5   6       96.26       92.85      3.91 o 
  -4   5   6      132.47      147.02      4.49 o 
  -3   5   6      360.90      329.66      6.46 o 
  -2   5   6        3.24       -0.07      2.35 o 
  -1   5   6      313.41      315.87      6.62 o 
   0   5   6       24.90       30.13      2.62 o 
   1   5   6       16.06       19.30      2.51 o 
   2   5   6       12.49        7.68      2.62 o 
 -10   6   6       14.17       17.23      2.57 o 
  -9   6   6        4.69       -0.93      2.72 o 
  -8   6   6       87.96       88.65      4.29 o 
  -7   6   6       26.28       28.61      2.61 o 
  -6   6   6      262.27      270.93      6.29 o 
  -5   6   6       53.06       63.27      3.57 o 
  -4   6   6       46.31       43.14      3.25 o 
  -3   6   6      354.04      336.00      6.90 o 
  -2   6   6      301.12      285.06      6.65 o 
  -1   6   6        7.57        0.91      2.84 o 
   0   6   6      103.89      126.31      5.06 o 
  -9   7   6       23.10       21.25      2.81 o 
  -8   7   6      232.00      233.52      6.46 o 
  -7   7   6        5.09       -1.91      2.65 o 
  -6   7   6      201.04      196.53      5.87 o 
  -5   7   6      311.71      351.90      7.36 o 
  -4   7   6       34.20       41.69      3.36 o 
  -3   7   6        0.40        1.12      2.78 o 
  -2   7   6       64.61       62.20      4.07 o 
  -7   8   6       93.67      108.75      4.74 o 
  -6   8   6        0.41       -5.51      2.75 o 
  -5   8   6      136.63      150.89      5.56 o 
  -4   8   6       70.16       72.88      4.35 o 
   3 -11   7       24.13       28.67      2.97 o 
   4 -11   7      192.51      186.82      6.23 o 
   5 -11   7       12.93        8.96      2.49 o 
   6 -11   7        5.42        0.36      2.84 o 
   0 -10   7       61.71       61.08      4.17 o 
   1 -10   7      152.29      148.54      5.39 o 
   2 -10   7      346.36      320.91      7.30 o 
   3 -10   7        1.66        3.25      2.26 o 
   4 -10   7       28.25       31.72      2.74 o 
   5 -10   7       41.03       46.87      3.48 o 
   6 -10   7       38.38       51.17      3.77 o 
   7 -10   7       60.97       52.61      3.93 o 
   8 -10   7      105.78      117.94      5.23 o 
  -1  -9   7       27.57       28.62      2.80 o 
   0  -9   7      178.13      164.64      5.42 o 
   1  -9   7       39.31       43.81      3.35 o 
   2  -9   7      222.66      200.98      5.62 o 
   3  -9   7      163.95      183.01      5.28 o 
   4  -9   7       37.14       47.61      3.39 o 
   6  -9   7      145.39      148.95      5.06 o 
   7  -9   7       80.04       81.79      4.23 o 
   8  -9   7       80.49       76.59      4.36 o 
  -3  -8   7      191.83      182.43      5.99 o 
  -2  -8   7       57.97       56.17      3.88 o 
  -1  -8   7      382.90      380.86      7.39 o 
   0  -8   7       52.75       49.36      3.38 o 
   1  -8   7       38.56       38.19      2.80 o 
   2  -8   7       16.10       20.55      2.22 o 
   3  -8   7      331.70      320.58      6.30 o 
   4  -8   7       65.86       66.97      3.54 o 
   5  -8   7        0.04        2.20      2.33 o 
   6  -8   7       53.96       52.30      3.35 o 
   7  -8   7      221.90      226.57      6.00 o 
   8  -8   7        0.17        5.59      2.13 o 
   9  -8   7       32.04       29.35      2.84 o 
  -4  -7   7        0.47       -2.00      2.74 o 
  -3  -7   7      174.42      176.32      5.54 o 
  -2  -7   7      962.93      995.75     11.29 o 
  -1  -7   7        2.26        5.23      1.93 o 
   0  -7   7        0.73        2.85      2.23 o 
   1  -7   7       86.58       93.79      3.80 o 
   2  -7   7      599.85      570.88      7.80 o 
   3  -7   7       65.90       61.62      3.36 o 
   4  -7   7      682.27      663.01      8.56 o 
   5  -7   7      348.67      335.64      6.36 o 
   6  -7   7       14.77       23.43      2.30 o 
   7  -7   7      208.41      226.42      5.91 o 
   8  -7   7       51.93       53.79      3.75 o 
   9  -7   7       35.35       26.72      2.80 o 
  -5  -6   7      310.81      280.96      7.09 o 
  -4  -6   7      100.81      100.14      4.46 o 
  -3  -6   7       75.30       76.87      3.91 o 
  -2  -6   7       91.69      109.24      4.04 o 
  -1  -6   7      193.14      193.69      4.81 o 
   0  -6   7       41.08       43.10      2.84 o 
   1  -6   7        1.69        9.20      1.87 o 
   2  -6   7      774.27      789.58      8.64 o 
   3  -6   7      374.57      363.50      6.13 o 
   4  -6   7      130.88      140.20      4.35 o 
   5  -6   7      131.19      142.86      4.33 o 
   6  -6   7       32.23       28.56      2.41 o 
   7  -6   7       13.21       13.35      2.20 o 
   8  -6   7      311.25      302.59      7.06 o 
   9  -6   7       90.33      102.31      4.78 o 
  -6  -5   7       28.47       27.07      2.85 o 
  -5  -5   7      126.49      129.46      4.80 o 
  -4  -5   7      444.32      442.63      7.62 o 
  -3  -5   7       47.72       42.26      3.03 o 
  -2  -5   7       42.27       36.00      2.58 o 
  -1  -5   7        1.96        4.17      2.14 o 
   0  -5   7        1.94        3.81      1.70 o 
   1  -5   7       97.25      100.73      3.49 o 
   2  -5   7      365.50      380.13      5.99 o 
   3  -5   7      535.52      510.31      7.03 o 
   4  -5   7       16.15       11.85      1.99 o 
   5  -5   7       16.14       18.13      2.12 o 
   6  -5   7       12.73       18.48      2.19 o 
   7  -5   7        6.48       10.78      2.13 o 
  -7  -4   7      376.41      373.84      8.04 o 
  -6  -4   7      136.89      133.83      4.96 o 
  -5  -4   7       12.56       16.91      2.29 o 
  -4  -4   7       17.51       15.54      2.19 o 
  -3  -4   7      575.41      579.00      7.71 o 
  -2  -4   7       21.22       21.85      2.10 o 
  -1  -4   7      171.78      154.77      4.06 o 
   0  -4   7       39.52       45.00      2.65 o 
   1  -4   7      172.24      183.22      4.13 o 
   2  -4   7       45.97       50.61      2.81 o 
   3  -4   7     1133.80     1136.35     10.09 o 
   4  -4   7      136.87      121.53      3.93 o 
   5  -4   7       15.88       15.74      2.09 o 
   6  -4   7       73.69       74.75      3.64 o 
   7  -4   7      109.27      122.95      4.71 o 
   8  -4   7       37.05       41.85      3.23 o 
  -8  -3   7      380.24      372.56      8.23 o 
  -7  -3   7       10.15        9.38      2.43 o 
  -6  -3   7      426.30      421.47      7.62 o 
  -5  -3   7       16.48       20.04      2.29 o 
  -4  -3   7       65.66       58.36      3.17 o 
  -3  -3   7       40.63       43.51      2.83 o 
  -2  -3   7      478.58      486.74      6.51 o 
  -1  -3   7      104.61      113.41      3.41 o 
   0  -3   7      385.11      383.78      5.62 o 
   1  -3   7       19.33       14.41      1.74 o 
   2  -3   7      524.22      491.53      6.51 o 
   3  -3   7        9.67        1.06      2.13 o 
   4  -3   7      346.96      323.19      5.93 o 
   5  -3   7      140.24      132.69      4.36 o 
   6  -3   7       65.22       62.56      3.71 o 
   7  -3   7      449.33      458.54      8.26 o 
   8  -3   7      331.23      331.07      7.71 o 
  -8  -2   7      136.11      142.25      5.43 o 
  -7  -2   7      471.53      463.88      8.16 o 
  -6  -2   7       10.00       10.20      2.10 o 
  -5  -2   7      133.63      131.63      4.28 o 
  -4  -2   7        3.06        6.39      1.80 o 
  -3  -2   7        9.60       13.29      1.87 o 
  -2  -2   7     1270.49     1288.25     10.14 o 
  -1  -2   7     1951.97     1927.14     12.01 o 
   0  -2   7       75.77       81.87      3.04 o 
   1  -2   7      110.44      105.79      3.43 o 
   3  -2   7      521.97      555.96      7.33 o 
   4  -2   7       35.33       31.78      2.51 o 
   5  -2   7       49.37       49.14      3.26 o 
   6  -2   7       96.15       94.40      4.26 o 
   7  -2   7        2.07        5.06      2.23 o 
  -9  -1   7       19.11       19.87      2.71 o 
  -8  -1   7      189.10      186.22      5.75 o 
  -7  -1   7        5.15        5.35      2.09 o 
  -6  -1   7       12.97       12.45      2.14 o 
  -5  -1   7       79.85       86.08      3.52 o 
  -4  -1   7      852.84      852.49      8.75 o 
  -3  -1   7      266.95      265.06      4.99 o 
  -2  -1   7      378.97      371.52      5.64 o 
  -1  -1   7      213.59      179.09      4.03 o 
   0  -1   7      129.41      130.69      3.59 o 
   1  -1   7        1.31        3.93      1.97 o 
   2  -1   7       92.16      103.76      3.70 o 
   3  -1   7      796.08      796.02      8.97 o 
   4  -1   7       25.71       24.68      2.32 o 
   5  -1   7      239.53      242.39      5.87 o 
   6  -1   7       13.35        4.84      2.93 o 
   7  -1   7       32.01       30.53      2.96 o 
  -9   0   7      318.15      318.07      7.35 o 
  -8   0   7        1.08        4.87      2.52 o 
  -7   0   7      285.71      293.75      6.28 o 
  -6   0   7      531.38      546.90      7.81 o 
  -5   0   7       13.72       18.23      2.09 o 
  -4   0   7     1091.07     1065.61      9.80 o 
  -3   0   7     2934.67     2877.94     15.42 o 
  -2   0   7      862.25      848.12      8.25 o 
  -1   0   7      268.11      285.12      5.03 o 
   0   0   7      241.86      256.94      4.85 o 
   1   0   7        0.98        3.83      1.68 o 
   2   0   7       12.35       12.65      1.97 o 
   3   0   7      116.81      123.49      4.25 o 
   4   0   7      107.65      114.36      4.25 o 
   5   0   7       34.91       32.69      2.72 o 
   6   0   7        1.11        4.38      2.26 o 
 -10   1   7        0.06        5.25      2.90 o 
  -9   1   7      114.38      118.54      4.99 o 
  -8   1   7      240.05      232.61      5.96 o 
  -7   1   7        0.01       -2.78      2.30 o 
  -6   1   7      843.84      805.08      9.30 o 
  -5   1   7     1078.56     1071.41     10.14 o 
  -4   1   7      119.22      121.47      3.81 o 
  -3   1   7      196.43      163.33      4.22 o 
  -2   1   7     1364.56     1327.27     10.74 o 
  -1   1   7        3.32        2.94      2.09 o 
   0   1   7      283.83      281.83      5.33 o 
   1   1   7       93.96       90.08      3.71 o 
   2   1   7       27.71       28.91      2.41 o 
   3   1   7        0.09        0.91      2.35 o 
   4   1   7      155.32      157.14      5.12 o 
   5   1   7       82.48       80.68      4.35 o 
 -10   2   7        0.43        0.41      2.72 o 
  -9   2   7        8.29        5.12      2.78 o 
  -8   2   7      307.24      305.51      6.64 o 
  -7   2   7      487.91      481.77      7.81 o 
  -6   2   7      122.33      132.04      4.20 o 
  -5   2   7      708.01      688.65      8.39 o 
  -4   2   7      401.41      378.81      6.26 o 
  -3   2   7       41.46       40.36      2.78 o 
  -2   2   7       26.47       19.67      2.06 o 
  -1   2   7       17.86       24.36      2.20 o 
   0   2   7       25.26       26.81      2.33 o 
   1   2   7       91.07       76.43      3.74 o 
   2   2   7      137.56      139.73      4.70 o 
   3   2   7        4.56        5.46      2.13 o 
   4   2   7       38.06       37.09      3.23 o 
 -10   3   7      129.10      119.95      5.09 o 
  -9   3   7      146.33      131.69      5.01 o 
  -8   3   7      233.58      224.42      5.80 o 
  -7   3   7      634.74      631.06      8.85 o 
  -6   3   7      156.12      156.22      4.67 o 
  -5   3   7       86.31       90.59      3.68 o 
  -4   3   7       28.25       34.46      2.61 o 
  -3   3   7       18.32       21.32      2.16 o 
  -2   3   7       72.39       68.39      3.43 o 
  -1   3   7      677.68      704.49      8.88 o 
   0   3   7       85.12      105.08      4.00 o 
   1   3   7       16.72       14.80      2.30 o 
   2   3   7       13.60       14.75      2.39 o 
   3   3   7      118.49      108.84      4.85 o 
 -10   4   7       28.57       28.39      2.87 o 
  -9   4   7      241.38      235.87      6.35 o 
  -8   4   7       80.83       86.47      4.10 o 
  -7   4   7       97.83      101.86      4.16 o 
  -6   4   7       91.98      101.33      4.12 o 
  -5   4   7       79.52       81.97      3.67 o 
  -4   4   7       11.84       16.35      2.16 o 
  -3   4   7      339.47      351.55      6.54 o 
  -2   4   7      419.57      400.99      7.13 o 
  -1   4   7      263.52      266.36      6.09 o 
   0   4   7      623.94      643.20      9.36 o 
   1   4   7       85.16       93.66      4.29 o 
   2   4   7        7.86        9.14      2.41 o 
 -10   5   7        3.38        1.35      2.83 o 
  -9   5   7       28.71       26.32      2.78 o 
  -8   5   7      106.55      114.02      4.74 o 
  -7   5   7       13.26        9.20      2.25 o 
  -6   5   7       33.04       40.66      3.17 o 
  -5   5   7      317.17      342.52      6.84 o 
  -4   5   7        3.60        4.13      2.54 o 
  -3   5   7      159.31      145.28      4.94 o 
  -2   5   7      366.35      359.32      7.32 o 
  -1   5   7      723.99      717.36     10.26 o 
   0   5   7       26.69       29.51      2.78 o 
   1   5   7      159.63      159.24      5.68 o 
  -9   6   7        5.75        9.26      2.46 o 
  -8   6   7       39.69       43.81      3.58 o 
  -7   6   7       79.39       83.69      4.30 o 
  -6   6   7        4.62       -2.10      2.64 o 
  -5   6   7       82.95       87.42      4.28 o 
  -4   6   7      573.23      573.00      9.32 o 
  -3   6   7        1.86        7.14      2.23 o 
  -2   6   7      248.05      253.91      6.77 o 
  -1   6   7      217.07      221.96      6.38 o 
  -8   7   7       27.20       21.49      2.90 o 
  -7   7   7      356.22      371.55      8.16 o 
  -6   7   7       95.08      113.89      5.04 o 
  -5   7   7       11.56        9.91      2.42 o 
  -4   7   7      163.53      177.34      5.85 o 
  -3   7   7      161.54      139.99      5.65 o 
   1 -10   8        1.79        1.71      2.71 o 
   2 -10   8       81.57       86.02      4.42 o 
   3 -10   8       99.66      108.76      4.80 o 
   4 -10   8        0.59        4.39      2.57 o 
   5 -10   8       17.69       14.26      2.49 o 
   6 -10   8        9.29       11.30      2.42 o 
   7 -10   8       73.61       84.43      4.65 o 
  -1  -9   8        0.23       -5.42      2.71 o 
   0  -9   8      231.10      221.55      6.26 o 
   1  -9   8      618.50      632.11      9.65 o 
   2  -9   8       27.45       28.09      2.65 o 
   3  -9   8       67.35       71.08      3.88 o 
   4  -9   8       41.29       37.36      3.04 o 
   6  -9   8      167.15      154.59      5.35 o 
   7  -9   8       37.78       44.81      3.36 o 
  -3  -8   8       42.10       41.98      3.62 o 
  -2  -8   8      258.07      263.45      6.75 o 
  -1  -8   8      153.68      163.61      5.32 o 
   0  -8   8       48.73       56.79      3.57 o 
   1  -8   8      473.44      473.93      7.94 o 
   2  -8   8      160.62      153.34      4.83 o 
   3  -8   8        4.80        8.25      2.00 o 
   4  -8   8        0.44       -1.07      2.22 o 
   5  -8   8      127.10      116.89      4.51 o 
   6  -8   8       63.31       56.39      3.67 o 
   7  -8   8       10.45       18.00      2.45 o 
   8  -8   8       59.70       66.37      4.04 o 
  -4  -7   8      342.84      334.68      7.83 o 
  -3  -7   8      306.63      272.68      6.80 o 
  -2  -7   8      132.17      139.30      4.96 o 
  -1  -7   8      503.28      481.53      7.94 o 
   0  -7   8       95.62      105.05      3.99 o 
   1  -7   8       19.52       21.32      2.23 o 
   2  -7   8      235.21      237.71      5.49 o 
   3  -7   8       14.13       15.87      2.10 o 
   4  -7   8      136.03      153.34      4.68 o 
   5  -7   8        4.38        3.90      1.87 o 
   6  -7   8       74.78       69.72      3.93 o 
   7  -7   8        0.98        2.83      2.61 o 
   8  -7   8       25.16       29.82      2.77 o 
  -5  -6   8        0.42        0.48      2.90 o 
  -4  -6   8      308.89      318.00      7.12 o 
  -3  -6   8      925.12      893.87     10.96 o 
  -2  -6   8        6.37       -0.84      2.46 o 
  -1  -6   8      147.77      145.01      4.46 o 
   0  -6   8       27.32       29.52      2.41 o 
   1  -6   8        5.43        6.28      1.90 o 
   2  -6   8       27.99       28.36      2.32 o 
   3  -6   8      432.20      423.01      6.93 o 
   4  -6   8       89.69       73.11      3.54 o 
   5  -6   8        5.43        8.22      2.00 o 
   6  -6   8       51.28       58.36      3.48 o 
   7  -6   8       23.61       34.04      2.90 o 
   8  -6   8        0.33       -5.45      2.72 o 
  -6  -5   8      258.87      260.94      6.97 o 
  -5  -5   8      453.42      445.67      8.33 o 
  -4  -5   8       35.39       33.93      2.71 o 
  -3  -5   8      447.18      450.85      7.46 o 
  -2  -5   8       75.10       76.66      3.68 o 
  -1  -5   8        7.67       12.61      2.01 o 
   0  -5   8       11.39       17.48      2.07 o 
   1  -5   8      139.00      143.38      4.25 o 
   2  -5   8       26.57       24.48      2.23 o 
   3  -5   8      455.06      430.67      6.88 o 
   4  -5   8      905.17      883.00      9.91 o 
   5  -5   8       16.87       22.13      2.25 o 
   6  -5   8       34.15       36.04      2.93 o 
   7  -5   8      125.67      136.91      5.09 o 
   8  -5   8       32.45       44.20      3.55 o 
  -7  -4   8      164.79      172.54      5.91 o 
  -6  -4   8       79.34       69.82      4.17 o 
  -5  -4   8      226.96      233.94      5.88 o 
  -4  -4   8      277.86      280.81      6.26 o 
  -3  -4   8       25.34       21.62      2.33 o 
  -2  -4   8      242.40      233.79      5.17 o 
  -1  -4   8      206.54      221.77      4.88 o 
   0  -4   8      227.37      232.92      5.00 o 
   1  -4   8     1012.85     1017.79      9.75 o 
   2  -4   8     1420.82     1389.37     11.54 o 
   3  -4   8       19.57       13.81      2.20 o 
   4  -4   8      131.35      109.76      4.10 o 
   5  -4   8       17.05       14.94      2.17 o 
   6  -4   8       34.49       35.45      2.74 o 
   7  -4   8       30.65       28.71      2.77 o 
  -7  -3   8      177.45      182.53      5.87 o 
  -6  -3   8        6.80       11.12      2.32 o 
  -5  -3   8      108.01      112.18      4.33 o 
  -4  -3   8       76.17       73.69      3.61 o 
  -3  -3   8      208.47      206.71      4.99 o 
  -2  -3   8       82.77       99.23      3.65 o 
  -1  -3   8      592.80      557.03      7.25 o 
   0  -3   8      843.80      826.12      8.68 o 
   1  -3   8       27.93       24.06      2.14 o 
   2  -3   8     1523.60     1497.61     12.03 o 
   3  -3   8      589.94      572.74      7.85 o 
   4  -3   8        3.21        1.42      2.32 o 
   5  -3   8       74.08       76.04      3.81 o 
   6  -3   8       29.76       36.35      3.22 o 
   7  -3   8        0.85       -4.96      2.48 o 
  -8  -2   8        7.31        8.74      2.51 o 
  -7  -2   8       73.24       79.10      4.20 o 
  -6  -2   8      149.20      155.89      5.03 o 
  -5  -2   8       15.38       18.85      2.19 o 
  -4  -2   8      107.13      113.33      4.07 o 
  -3  -2   8     1391.24     1396.28     11.59 o 
  -2  -2   8      198.63      188.79      4.54 o 
  -1  -2   8      877.61      888.65      8.90 o 
   0  -2   8      514.09      489.27      6.78 o 
   1  -2   8      159.05      146.63      4.12 o 
   2  -2   8       94.22       97.37      3.67 o 
   3  -2   8      287.44      286.52      5.84 o 
   4  -2   8       22.32       21.42      2.23 o 
   5  -2   8        3.64       -0.14      2.36 o 
   6  -2   8       11.10       12.26      2.43 o 
  -8  -1   8       71.78       81.30      4.38 o 
  -7  -1   8        0.10        0.22      2.36 o 
  -6  -1   8       76.45       66.49      3.70 o 
  -5  -1   8        2.20       -1.93      2.26 o 
  -4  -1   8        1.04       -1.58      2.29 o 
  -3  -1   8     1067.95     1056.92     10.06 o 
  -2  -1   8     4033.13     3933.77     19.10 o 
  -1  -1   8      104.34       91.00      3.46 o 
   0  -1   8       48.68       56.00      2.99 o 
   1  -1   8      312.09      312.98      5.77 o 
   2  -1   8       77.27       74.16      3.52 o 
   3  -1   8      143.52      138.46      4.45 o 
   4  -1   8      165.32      167.51      5.00 o 
   5  -1   8       81.54       90.08      4.32 o 
   6  -1   8       31.83       30.01      2.90 o 
  -9   0   8       28.21       26.94      2.88 o 
  -8   0   8      311.54      308.62      7.09 o 
  -7   0   8       92.94      101.89      4.28 o 
  -6   0   8       23.95       21.43      2.28 o 
  -5   0   8      332.44      318.87      6.16 o 
  -4   0   8      278.35      246.99      5.43 o 
  -3   0   8       28.95       22.71      2.17 o 
  -2   0   8      495.50      487.50      6.93 o 
  -1   0   8      144.09      133.60      4.10 o 
   0   0   8        8.92        7.25      1.85 o 
   1   0   8       63.65       58.94      3.22 o 
   2   0   8      263.61      281.01      5.94 o 
   3   0   8      106.55      109.72      4.39 o 
   4   0   8      144.48      150.83      5.07 o 
   5   0   8      171.52      174.38      5.72 o 
  -9   1   8       52.36       49.06      3.70 o 
  -8   1   8      179.02      171.98      5.45 o 
  -7   1   8      136.49      120.05      4.61 o 
  -6   1   8       98.17      108.44      4.13 o 
  -5   1   8      163.15      168.51      4.72 o 
  -4   1   8      359.08      363.13      6.41 o 
  -3   1   8       38.06       38.68      2.78 o 
  -2   1   8      154.87      153.43      4.38 o 
  -1   1   8        1.75        3.72      2.26 o 
   0   1   8        3.17        5.56      1.94 o 
   1   1   8       38.35       37.68      2.70 o 
   2   1   8      295.01      312.85      6.52 o 
   3   1   8      407.97      412.25      7.85 o 
   4   1   8        3.31        5.32      2.38 o 
  -9   2   8       55.25       56.29      3.88 o 
  -8   2   8        0.22       -5.10      2.55 o 
  -7   2   8      334.24      330.30      6.83 o 
  -6   2   8       32.02       31.27      2.59 o 
  -5   2   8       16.40       16.00      2.17 o 
  -4   2   8        2.60        1.41      1.90 o 
  -3   2   8      136.67      137.67      4.39 o 
  -2   2   8       45.53       48.29      3.07 o 
  -1   2   8       95.53      102.18      3.99 o 
   0   2   8      277.14      281.20      6.17 o 
   1   2   8      115.47      110.82      4.38 o 
   2   2   8       63.94       78.60      3.99 o 
   3   2   8      269.14      265.61      6.75 o 
  -9   3   8      187.06      171.95      5.84 o 
  -8   3   8      188.31      198.09      5.75 o 
  -7   3   8       16.04       20.78      2.35 o 
  -6   3   8       60.40       64.13      3.64 o 
  -5   3   8        2.04        7.12      1.91 o 
  -4   3   8       47.31       46.85      3.19 o 
  -3   3   8       56.58       52.75      3.28 o 
  -2   3   8      323.12      318.23      6.49 o 
  -1   3   8       40.13       38.94      3.14 o 
   0   3   8      147.30      156.64      5.12 o 
   1   3   8      266.82      258.49      6.51 o 
   2   3   8      288.64      277.48      6.97 o 
  -9   4   8       10.34       11.25      2.45 o 
  -8   4   8       14.09       13.04      2.41 o 
  -7   4   8      382.54      381.46      7.55 o 
  -6   4   8       38.97       44.04      3.20 o 
  -5   4   8      262.73      265.75      6.17 o 
  -4   4   8        4.95        3.48      2.49 o 
  -3   4   8        2.37        3.62      2.52 o 
  -2   4   8      285.90      304.65      6.81 o 
  -1   4   8      460.69      461.79      8.29 o 
   0   4   8        1.02        3.42      2.55 o 
   1   4   8        9.01        4.87      2.80 o 
  -9   5   8        3.92        6.38      2.33 o 
  -8   5   8       72.94       76.04      4.32 o 
  -7   5   8       39.92       46.13      3.32 o 
  -6   5   8        0.61       -2.07      2.43 o 
  -5   5   8       61.07       62.87      3.78 o 
  -4   5   8      157.13      160.86      5.38 o 
  -3   5   8      106.87      108.53      4.56 o 
  -2   5   8        7.02       -0.14      2.70 o 
  -1   5   8      111.21      128.69      5.20 o 
  -8   6   8       48.07       44.52      3.19 o 
  -7   6   8      213.32      230.66      6.55 o 
  -6   6   8      191.97      212.70      6.26 o 
  -5   6   8        4.15        8.51      2.25 o 
  -4   6   8      105.27       89.91      4.64 o 
  -3   6   8      138.42      141.73      5.35 o 
   2 -10   9       92.82       88.46      4.65 o 
   3 -10   9        7.39        9.45      2.35 o 
   4 -10   9       95.83       97.75      4.68 o 
   5 -10   9       71.85       80.33      4.39 o 
  -1  -9   9      200.54      218.87      6.42 o 
   0  -9   9      121.29      103.24      4.87 o 
   1  -9   9       72.25       88.02      4.35 o 
   2  -9   9      226.81      224.55      6.14 o 
   3  -9   9      200.28      199.85      5.91 o 
   4  -9   9        0.79        7.61      2.22 o 
   5  -9   9        0.89        2.59      2.64 o 
   6  -9   9       42.01       43.53      3.23 o 
  -2  -8   9       23.09       19.39      2.77 o 
  -1  -8   9        1.37        1.36      2.71 o 
   0  -8   9      205.67      198.32      5.71 o 
   1  -8   9       71.64       81.87      4.01 o 
   2  -8   9       15.78        9.56      2.17 o 
   3  -8   9       97.39       96.13      4.26 o 
   4  -8   9      112.31      104.33      4.51 o 
   5  -8   9        0.28        1.10      2.39 o 
   6  -8   9       97.88       99.92      4.68 o 
   7  -8   9       93.69      104.73      4.80 o 
  -3  -7   9      412.65      403.12      8.29 o 
  -2  -7   9      192.18      177.02      5.71 o 
  -1  -7   9        4.10        8.48      2.10 o 
   0  -7   9       80.60       79.43      3.93 o 
   1  -7   9       29.00       33.85      2.65 o 
   2  -7   9        4.19        4.78      1.96 o 
   3  -7   9        8.22       10.22      2.10 o 
   4  -7   9      132.07      125.76      4.61 o 
   5  -7   9       21.77       21.69      2.46 o 
   6  -7   9       88.99      100.69      4.45 o 
   7  -7   9      158.13      171.21      5.77 o 
  -5  -6   9       98.20       94.69      4.85 o 
  -4  -6   9       72.17       73.58      4.30 o 
  -3  -6   9       41.49       38.94      3.26 o 
  -2  -6   9      413.77      405.68      7.52 o 
  -1  -6   9       41.61       42.23      3.14 o 
   0  -6   9        9.54       11.64      2.13 o 
   1  -6   9      104.55      115.50      4.20 o 
   2  -6   9      218.83      206.74      5.32 o 
   3  -6   9       42.97       43.49      3.10 o 
   4  -6   9       92.25       83.21      3.88 o 
   5  -6   9      171.64      170.15      5.33 o 
   6  -6   9       19.81       27.68      2.64 o 
   7  -6   9       54.62       44.07      3.30 o 
  -5  -5   9      127.61      112.57      5.09 o 
  -4  -5   9      369.34      390.73      7.68 o 
  -3  -5   9       35.55       42.13      3.07 o 
  -2  -5   9        0.39       -0.33      2.29 o 
  -1  -5   9       89.88       97.86      3.94 o 
   0  -5   9       29.73       31.97      2.78 o 
   1  -5   9       60.84       56.97      3.41 o 
   2  -5   9      548.54      571.78      8.12 o 
   3  -5   9      206.52      210.69      5.29 o 
   4  -5   9        4.33        4.14      2.42 o 
   5  -5   9      129.05      134.47      4.72 o 
   6  -5   9      178.13      196.82      5.78 o 
   7  -5   9       67.39       76.50      4.33 o 
  -6  -4   9      123.72      128.54      5.12 o 
  -5  -4   9       18.12       17.49      2.45 o 
  -4  -4   9      566.07      565.09      8.75 o 
  -3  -4   9       59.61       60.63      3.46 o 
  -2  -4   9       33.93       34.52      2.83 o 
  -1  -4   9       60.26       60.05      3.29 o 
   0  -4   9        3.03        3.09      2.32 o 
   1  -4   9       59.81       57.19      3.32 o 
   2  -4   9       18.84       17.14      2.23 o 
   3  -4   9      290.79      265.65      5.88 o 
   4  -4   9       64.76       61.50      3.55 o 
   5  -4   9        3.28        6.61      2.10 o 
   6  -4   9        1.40       -3.52      2.59 o 
  -7  -3   9       89.42       95.08      4.59 o 
  -6  -3   9       81.09       77.52      4.25 o 
  -5  -3   9       93.09       90.08      4.12 o 
  -4  -3   9       60.17       64.52      3.52 o 
  -3  -3   9      256.49      264.87      5.80 o 
  -2  -3   9       89.38       86.52      3.72 o 
  -1  -3   9       58.83       64.76      3.35 o 
   0  -3   9      694.96      695.59      8.55 o 
   1  -3   9     1053.67     1071.63     10.71 o 
   2  -3   9       62.23       59.77      3.38 o 
   3  -3   9      128.58      127.40      4.30 o 
   4  -3   9      142.13      135.89      4.67 o 
   5  -3   9        6.23        5.72      2.20 o 
   6  -3   9       24.31       21.49      2.65 o 
  -7  -2   9        1.85       -5.28      2.64 o 
  -6  -2   9      192.95      198.38      5.70 o 
  -5  -2   9      201.50      199.38      5.35 o 
  -4  -2   9      105.25      107.52      4.10 o 
  -3  -2   9      227.21      235.63      5.38 o 
  -2  -2   9      270.36      245.31      5.46 o 
  -1  -2   9      462.97      433.78      6.85 o 
   0  -2   9        0.92       -1.71      2.26 o 
   1  -2   9      273.39      288.58      5.94 o 
   2  -2   9        2.43        3.77      1.91 o 
   3  -2   9        0.54       -1.93      2.23 o 
   4  -2   9        4.51        2.91      2.48 o 
   5  -2   9      191.13      191.44      5.83 o 
  -8  -1   9       92.47       93.46      4.84 o 
  -7  -1   9      142.01      129.60      5.07 o 
  -6  -1   9        0.81       -0.13      2.46 o 
  -5  -1   9       20.53       19.43      2.39 o 
  -4  -1   9      870.82      869.12      9.94 o 
  -3  -1   9      161.06      133.79      4.41 o 
  -2  -1   9      608.38      598.58      8.13 o 
  -1  -1   9      457.76      432.34      6.93 o 
   0  -1   9       36.63       33.45      2.65 o 
   1  -1   9       24.77       25.43      2.38 o 
   2  -1   9       32.98       36.00      2.65 o 
   3  -1   9        1.08        3.83      2.38 o 
   4  -1   9        5.78        6.87      2.26 o 
   5  -1   9        0.80        1.52      2.68 o 
  -8   0   9        2.61        1.04      2.84 o 
  -7   0   9      290.13      301.04      6.88 o 
  -6   0   9      123.67      124.34      4.59 o 
  -5   0   9        0.05        3.04      2.28 o 
  -4   0   9      276.05      260.58      5.83 o 
  -3   0   9      526.44      510.10      7.67 o 
  -2   0   9       69.89       71.69      3.51 o 
  -1   0   9       87.43       76.75      3.62 o 
   0   0   9       24.44       22.27      2.28 o 
   1   0   9        1.01        2.19      2.36 o 
   2   0   9       57.15       56.30      3.55 o 
   3   0   9      272.34      303.45      6.93 o 
   4   0   9       29.21       25.45      2.83 o 
  -9   1   9      215.64      211.08      6.59 o 
  -8   1   9       90.32      103.40      4.56 o 
  -7   1   9      113.78      113.28      4.59 o 
  -6   1   9      363.63      343.61      7.12 o 
  -5   1   9      179.79      181.73      5.14 o 
  -4   1   9        1.00        3.83      1.91 o 
  -3   1   9      381.13      366.45      6.78 o 
  -2   1   9      160.32      160.06      4.78 o 
  -1   1   9        5.44        3.90      1.93 o 
   0   1   9      132.13      135.67      4.72 o 
   1   1   9        8.01        1.28      2.64 o 
   2   1   9        4.84        3.58      2.64 o 
   3   1   9       72.99       78.65      4.32 o 
  -9   2   9       14.12       11.33      2.64 o 
  -8   2   9      214.23      206.47      6.12 o 
  -7   2   9      132.65      133.14      5.01 o 
  -6   2   9       29.46       32.29      2.87 o 
  -5   2   9      144.90      127.28      4.54 o 
  -4   2   9      114.82      104.15      4.28 o 
  -3   2   9      151.29      154.30      4.88 o 
  -2   2   9      309.11      338.33      6.72 o 
  -1   2   9      100.64       98.55      4.23 o 
   0   2   9        2.07        4.30      2.03 o 
   1   2   9      289.16      296.72      6.84 o 
   2   2   9      250.95      247.34      6.58 o 
  -8   3   9       41.64       49.14      3.78 o 
  -7   3   9      232.08      229.21      6.23 o 
  -6   3   9       21.14       24.04      2.55 o 
  -5   3   9        2.79        2.16      2.03 o 
  -4   3   9       92.20       94.47      4.16 o 
  -3   3   9      134.83      128.65      4.70 o 
  -2   3   9      103.74      106.68      4.49 o 
  -1   3   9      167.77      178.02      5.59 o 
   0   3   9      282.83      291.06      6.93 o 
   1   3   9       38.09       38.01      3.16 o 
  -8   4   9       26.67       30.74      2.94 o 
  -7   4   9      205.89      219.02      6.25 o 
  -6   4   9      127.78      140.73      5.16 o 
  -5   4   9        3.17        1.88      2.55 o 
  -4   4   9      149.56      131.25      5.01 o 
  -3   4   9      605.65      602.68      9.55 o 
  -2   4   9       11.41       12.14      2.43 o 
  -1   4   9      201.88      220.29      6.29 o 
  -7   5   9       12.78       14.72      2.49 o 
  -6   5   9      166.28      167.56      5.83 o 
  -5   5   9      111.36      121.04      4.94 o 
  -4   5   9        0.10       -2.45      2.58 o 
  -3   5   9      251.46      257.93      6.88 o 
   1  -9  10       65.77       68.00      4.22 o 
   2  -9  10       44.56       41.85      3.67 o 
   3  -9  10       70.82       67.03      4.19 o 
   4  -9  10        4.41        4.33      2.26 o 
   5  -9  10        7.65       13.64      2.48 o 
  -1  -8  10       26.16       29.06      2.85 o 
   0  -8  10       69.91       71.78      4.16 o 
   1  -8  10      162.86      181.24      5.75 o 
   2  -8  10      115.07      117.95      4.70 o 
   3  -8  10        5.33        5.96      2.19 o 
   4  -8  10       37.96       32.93      2.84 o 
   5  -8  10       31.04       31.27      2.88 o 
   6  -8  10        0.21        1.20      2.72 o 
  -3  -7  10        4.15        2.67      2.85 o 
  -2  -7  10      102.25      110.40      4.83 o 
  -1  -7  10      281.34      275.78      6.68 o 
   0  -7  10       16.46       19.39      2.49 o 
   1  -7  10       49.15       55.58      3.51 o 
   2  -7  10       74.81       73.62      3.93 o 
   3  -7  10       22.07       26.16      2.58 o 
   4  -7  10        3.58        0.19      2.54 o 
   5  -7  10      126.15      143.44      5.17 o 
   6  -7  10       37.28       52.17      3.80 o 
  -4  -6  10      182.85      197.51      6.29 o 
  -3  -6  10       76.11       78.79      4.29 o 
  -2  -6  10       38.25       33.23      2.96 o 
  -1  -6  10       58.71       54.58      3.55 o 
   0  -6  10       90.01      101.97      4.22 o 
   1  -6  10        9.50       10.80      2.25 o 
   2  -6  10      159.69      156.73      4.99 o 
   3  -6  10      193.61      190.61      5.51 o 
   4  -6  10        1.65        5.03      2.13 o 
   5  -6  10       35.72       35.95      2.99 o 
   6  -6  10       35.29       44.93      3.46 o 
  -5  -5  10       54.66       49.40      3.72 o 
  -4  -5  10       13.75       13.58      2.52 o 
  -3  -5  10      533.51      522.96      8.71 o 
  -2  -5  10      226.94      226.89      5.84 o 
  -1  -5  10       44.76       47.43      3.28 o 
   0  -5  10       88.80       86.08      4.00 o 
   1  -5  10      265.13      265.62      6.09 o 
   2  -5  10       15.63        9.58      2.22 o 
   3  -5  10      706.54      667.62      9.54 o 
   4  -5  10       98.85       89.24      4.38 o 
   5  -5  10        0.16       -5.04      2.52 o 
   6  -5  10       42.87       38.14      3.17 o 
  -6  -4  10       58.93       58.11      4.10 o 
  -5  -4  10      230.22      224.18      6.43 o 
  -4  -4  10       64.56       55.92      3.84 o 
  -3  -4  10       98.87      106.47      4.29 o 
  -2  -4  10      292.62      282.59      6.28 o 
  -1  -4  10      104.87      101.62      4.10 o 
   0  -4  10      101.44      102.53      4.09 o 
   1  -4  10      296.23      292.55      6.23 o 
   2  -4  10      459.10      458.72      7.81 o 
   3  -4  10        9.58        8.38      2.17 o 
   4  -4  10      104.43       84.37      4.29 o 
   5  -4  10       13.35       14.51      2.35 o 
  -6  -3  10       56.67       57.85      3.96 o 
  -5  -3  10      324.43      323.80      7.13 o 
  -4  -3  10      324.63      324.30      6.94 o 
  -3  -3  10       56.23       47.11      3.38 o 
  -2  -3  10        9.32       14.29      2.20 o 
  -1  -3  10      774.50      748.32      9.54 o 
   0  -3  10       16.14       16.62      2.22 o 
   1  -3  10      194.73      198.45      5.22 o 
   2  -3  10      303.91      291.57      6.42 o 
   3  -3  10      132.25      131.70      4.71 o 
   4  -3  10        7.87        7.77      2.28 o 
   5  -3  10        3.29        0.41      2.52 o 
  -7  -2  10       74.70       74.11      4.39 o 
  -6  -2  10       32.26       38.23      2.94 o 
  -5  -2  10        0.11       -5.07      2.54 o 
  -4  -2  10      175.69      176.69      5.23 o 
  -3  -2  10       60.53       60.32      3.48 o 
  -2  -2  10        4.85        1.55      2.38 o 
  -1  -2  10        3.28        4.65      1.97 o 
   0  -2  10      213.87      218.64      5.49 o 
   1  -2  10       52.44       64.45      3.43 o 
   2  -2  10       16.69       18.16      2.33 o 
   3  -2  10      193.66      203.90      5.83 o 
   4  -2  10        9.24        9.65      2.32 o 
  -7  -1  10       72.81       78.68      4.38 o 
  -6  -1  10       43.33       45.58      3.33 o 
  -5  -1  10       38.89       28.01      2.78 o 
  -4  -1  10       26.34       27.36      2.54 o 
  -3  -1  10      338.35      312.25      6.51 o 
  -2  -1  10       82.62       80.27      3.91 o 
  -1  -1  10       20.68       22.45      2.30 o 
   0  -1  10      149.76      155.64      4.80 o 
   1  -1  10      108.74      121.65      4.45 o 
   2  -1  10        2.09        4.09      2.10 o 
   3  -1  10       54.92       54.50      3.87 o 
   4  -1  10       95.59      107.63      4.88 o 
  -8   0  10      133.45      146.31      5.61 o 
  -7   0  10        3.88        0.61      2.78 o 
  -6   0  10       24.56       17.49      2.54 o 
  -5   0  10        3.99        6.22      2.12 o 
  -4   0  10       68.51       56.59      3.68 o 
  -3   0  10        6.00        4.62      2.64 o 
  -2   0  10      385.03      396.34      7.29 o 
  -1   0  10      138.80      138.62      4.77 o 
   0   0  10       25.63       28.75      2.52 o 
   1   0  10      201.34      192.11      5.58 o 
   2   0  10      117.84      118.28      4.84 o 
   3   0  10        1.69       -2.41      2.54 o 
  -8   1  10        4.55        7.96      2.52 o 
  -7   1  10        0.73       -5.45      2.72 o 
  -6   1  10       20.92       22.42      2.55 o 
  -5   1  10       33.88       33.16      2.71 o 
  -4   1  10      228.22      234.06      5.97 o 
  -3   1  10       70.45       63.00      3.71 o 
  -2   1  10       36.78       32.07      2.67 o 
  -1   1  10       71.28       68.13      3.85 o 
   0   1  10      151.95      143.49      5.13 o 
   1   1  10       21.07       26.38      2.71 o 
   2   1  10      183.41      198.67      6.09 o 
  -8   2  10       64.40       60.92      4.17 o 
  -7   2  10       24.83       29.45      2.81 o 
  -6   2  10       45.37       48.19      3.61 o 
  -5   2  10       37.80       25.19      2.71 o 
  -4   2  10      270.69      269.42      6.52 o 
  -3   2  10       57.28       63.52      3.83 o 
  -2   2  10        2.11       -5.10      2.55 o 
  -1   2  10       67.80       78.26      4.12 o 
   0   2  10       81.56       90.40      4.42 o 
   1   2  10       36.43       36.88      3.07 o 
  -7   3  10      126.27      112.85      5.07 o 
  -6   3  10      169.38      181.45      5.85 o 
  -5   3  10      125.68      130.60      5.12 o 
  -4   3  10        5.70       11.56      2.33 o 
  -3   3  10      176.73      184.16      5.78 o 
  -2   3  10      163.00      172.44      5.74 o 
  -1   3  10       36.62       42.08      3.16 o 
  -6   4  10       70.76       75.17      4.33 o 
  -5   4  10      169.11      125.65      5.12 o 
  -4   4  10        2.78        5.81      2.30 o 
  -3   4  10       30.06       36.36      2.94 o 
   0  -8  11      127.49      128.30      5.28 o 
   1  -8  11       26.09       24.29      2.81 o 
   2  -8  11       95.93       90.65      4.54 o 
   3  -8  11       15.84       12.20      2.57 o 
   4  -8  11        2.94        0.94      2.75 o 
  -2  -7  11        1.30       -5.33      2.67 o 
  -1  -7  11       78.07       71.11      4.28 o 
   0  -7  11       84.69       99.28      4.58 o 
   1  -7  11       75.28       85.94      4.33 o 
   2  -7  11        2.47        3.17      2.54 o 
   3  -7  11       44.72       44.82      3.61 o 
   4  -7  11       12.24       11.12      2.49 o 
  -3  -6  11      208.07      186.51      6.23 o 
  -2  -6  11       69.95       67.62      4.16 o 
  -1  -6  11        1.41        0.54      2.80 o 
   0  -6  11       52.07       51.61      3.71 o 
   1  -6  11       36.58       44.53      3.35 o 
   2  -6  11       31.31       31.51      2.78 o 
   3  -6  11        0.89       -0.04      2.46 o 
   4  -6  11      156.70      154.41      5.48 o 
   5  -6  11       93.91       99.88      4.78 o 
  -4  -5  11      179.98      189.87      6.07 o 
  -3  -5  11       13.32       13.74      2.51 o 
  -2  -5  11      274.07      285.52      6.85 o 
  -1  -5  11      142.90      142.63      5.00 o 
   0  -5  11       45.21       43.62      3.13 o 
   1  -5  11       30.16       31.53      2.78 o 
   2  -5  11      148.17      138.91      5.17 o 
   3  -5  11       29.11       29.35      2.77 o 
   4  -5  11        9.33        6.78      2.30 o 
  -5  -4  11       58.81       59.91      4.22 o 
  -4  -4  11       89.05       98.76      4.68 o 
  -3  -4  11      130.04      123.25      4.83 o 
  -2  -4  11       21.72       25.00      2.54 o 
  -1  -4  11        1.49        1.51      2.45 o 
   0  -4  11       78.21       67.76      3.81 o 
   1  -4  11       27.66       25.97      2.61 o 
   2  -4  11      171.15      172.80      5.43 o 
   3  -4  11      108.43      100.26      4.58 o 
   4  -4  11       11.69        8.39      2.36 o 
  -5  -3  11       37.55       26.33      2.91 o 
  -4  -3  11      138.32      136.57      5.19 o 
  -3  -3  11      380.29      380.00      7.56 o 
  -2  -3  11        0.30        6.19      2.07 o 
  -1  -3  11       56.12       46.29      3.48 o 
   0  -3  11        3.13       -0.26      2.42 o 
   1  -3  11        7.05       11.38      2.26 o 
   2  -3  11       16.34       15.81      2.38 o 
   3  -3  11       48.96       49.88      3.68 o 
   4  -3  11        2.24       -2.91      2.58 o 
  -6  -2  11      206.23      195.28      6.28 o 
  -5  -2  11      144.70      141.43      5.30 o 
  -4  -2  11        0.45       -4.13      2.58 o 
  -3  -2  11       38.39       38.91      2.93 o 
  -2  -2  11      299.74      279.57      6.46 o 
  -1  -2  11        0.72        3.17      2.39 o 
   0  -2  11       43.89       49.61      3.35 o 
   1  -2  11      175.07      180.35      5.80 o 
   2  -2  11       62.90       64.87      3.99 o 
   3  -2  11       26.38       23.29      2.67 o 
  -6  -1  11        1.76       -0.35      2.94 o 
  -5  -1  11       81.18       85.62      4.30 o 
  -4  -1  11        8.13       11.49      2.41 o 
  -3  -1  11        2.60        2.22      2.57 o 
  -2  -1  11      148.79      147.33      5.12 o 
  -1  -1  11       78.79       85.07      4.14 o 
   0  -1  11        0.33        4.20      2.46 o 
   1  -1  11       42.64       56.59      3.68 o 
   2  -1  11       97.15       93.72      4.68 o 
  -6   0  11       50.65       55.66      3.83 o 
  -5   0  11       38.78       38.97      3.06 o 
  -4   0  11      210.54      215.13      6.07 o 
  -3   0  11       33.59       41.37      3.29 o 
  -2   0  11        0.06        4.43      2.49 o 
  -1   0  11      121.96      119.24      4.87 o 
   0   0  11       65.77       65.37      3.94 o 
   1   0  11        7.95        9.32      2.42 o 
  -6   1  11       17.31       14.52      2.55 o 
  -5   1  11        6.85        6.23      2.28 o 
  -4   1  11      125.75      142.66      5.17 o 
  -3   1  11      475.28      452.04      8.52 o 
  -2   1  11      188.39      195.25      5.88 o 
  -1   1  11       67.39       82.89      4.29 o 
   0   1  11      122.35      131.15      5.16 o 
  -6   2  11       96.64      101.28      5.00 o 
  -5   2  11      177.28      156.38      5.68 o 
  -4   2  11      100.44      108.56      4.81 o 
  -3   2  11      100.57      112.46      4.87 o 
  -2   2  11      305.73      317.20      7.58 o 
   1  -7  12      304.05      317.55      7.67 o 
  -1  -6  12      143.83      141.82      5.38 o 
   0  -6  12      190.10      205.45      6.22 o 
   1  -6  12       19.22       22.56      2.77 o 
   2  -6  12      100.55      102.82      4.70 o 
  -3  -5  12      266.29      274.35      7.16 o 
  -2  -5  12       10.37       14.81      2.52 o 
  -1  -5  12       25.41       25.53      2.78 o 
   0  -5  12       84.69       88.79      4.45 o 
   1  -5  12       28.17       28.68      2.78 o 
   2  -5  12        0.65       -1.87      2.72 o 
   3  -5  12        3.73        2.62      2.32 o 
  -3  -4  12      129.88      135.54      5.38 o 
  -2  -4  12      110.92      111.50      4.84 o 
  -1  -4  12        1.48       -0.80      2.59 o 
   0  -4  12       13.68       19.48      2.49 o 
   1  -4  12      190.77      192.86      6.01 o 
   2  -4  12       38.02       38.04      2.97 o 
  -4  -3  12      193.94      194.31      6.25 o 
  -3  -3  12        2.62        1.20      2.58 o 
  -2  -3  12        0.73        0.94      2.80 o 
  -1  -3  12       11.02       12.12      2.39 o 
   0  -3  12       53.51       47.65      3.72 o 
   1  -3  12      115.98      129.91      5.09 o 
   2  -3  12      105.78      101.57      4.84 o 
  -4  -2  12       50.67       55.20      3.87 o 
  -3  -2  12       45.41       48.29      3.70 o 
  -2  -2  12        0.33       -3.84      2.57 o 
  -1  -2  12       94.49       95.42      4.52 o 
   0  -2  12      179.47      178.79      5.83 o 
   1  -2  12        1.56        3.59      2.29 o 
  -5  -1  12       13.22        5.28      3.29 o 
  -4  -1  12        0.68       -2.41      2.70 o 
  -3  -1  12       37.18       36.94      2.97 o 
  -2  -1  12        0.61        4.17      2.25 o 
  -1  -1  12       66.04       68.95      4.06 o 
   0  -1  12       80.70       86.87      4.78 o 
  -4   0  12        0.56       -1.71      2.68 o 
  -3   0  12      175.16      175.25      6.01 o 
  -2   0  12      207.88      227.92      6.52 o 
  -1   0  12       48.92       50.55      3.85 o 
                                                 
